# Supplementary material for: Antimicrobial resistance varies with warming in active layer soil and permafrost
Source: Sci Rep. 2026 Apr 14;16:17281. doi: 10.1038/s41598-026-46295-2 (PMC13234164; doi:10.1038/s41598-026-46295-2)
Supplement: Supplementary file 1 — Supplementary Material 1 [file 41598_2026_46295_MOESM1_ESM.xlsx]

## Sheet: List of Tables
Table	Description
Table S1	Description of study site characteristics.
Table S2	Sample details
Table S3	Shotgun sequencing information.
Table S4	Genes identified by DeepARG.
Table S5	Genes identified by ABRicate.
Table S6	Soil properties.
Table S7	Relative abundances of ARG classes
Table S8	Correlations between phyla/classes and relative ARG abundances.
Table S9	MAG completeness, classification, and ARG identification.

## Sheet: List of Abbreviations
Abbreviation	Definition
CPT	CRREL Permafrost Tunnel
CSP	CRREL Soil Profile
TSP	Toolik Soil Profile
SSP	Sweden Soil Profile
AL	Active layer
PF	Permafrost
TZ	Transition zone
MAG	Metagenome-assembled genome
RPKM	Reads Per Kilobase per Million mapped reads
ARG	Antimicrobial resistance genes

## Sheet: Table S1
Table S1. Description of study site characteristics.
Site	Biome	Permafrost Type	Permafrost Material
CPT	Boreal forest	Discontinuous	Mineral
CSP	Boreal forest	Discontinuous	Mineral
TSP	Tundra	Continuous	Peat
SSP	Tundra	Sporadic	Peat

## Sheet: Table S2
Table S2. Sample details.
Sample Name	Site	Number of replicates	Depth (cm)	Time Point	Treatment
P1-t0	CPT P1	3	NA	t0	4 days at -3 °C
P1-t1	CPT P1	1	NA	t1	4 days at -3 °C , 5.5 days at 0 °C
P1-t2	CPT P1	4	NA	t2	4 days at -3 °C , 5.5 days at 0 °C, 3 days at 3 °C, 3 days at 6 °C
P2-t0	CPT P2	3	NA	t0	4 days at -3 °C
P2-t1	CPT P2	4	NA	t1	4 days at -3 °C , 5.5 days at 0 °C
P2-t2	CPT P2	4	NA	t2	4 days at -3 °C , 5.5 days at 0 °C, 3 days at 3 °C, 3 days at 6 °C
P3-t0	CPT P3	3	NA	t0	4 days at -3 °C
P3-t1	CPT P3	4	NA	t1	4 days at -3 °C , 5.5 days at 0 °C
P3-t2	CPT P3	4	NA	t2	4 days at -3 °C , 5.5 days at 0 °C, 3 days at 3 °C, 3 days at 6 °C
P4-t0	CPT P4	3	NA	t0	4 days at -3 °C
P4-t1	CPT P4	1	NA	t1	4 days at -3 °C , 5.5 days at 0 °C
P4-t2	CPT P4	4	NA	t2	4 days at -3 °C , 5.5 days at 0 °C, 3 days at 3 °C, 3 days at 6 °C
P5-t0	CPT P5	3	NA	t0	4 days at -3 °C
P5-t1	CPT P5	4	NA	t1	4 days at -3 °C , 5.5 days at 0 °C
P5-t2	CPT P5	4	NA	t2	4 days at -3 °C , 5.5 days at 0 °C, 3 days at 3 °C, 3 days at 6 °C
CSP-AL-t0	CSP	4	0-45	t0	2 days at 4 °C
CSP-AL-tf	CSP	4	0-45	tf	2 days at 4 °C, 106 days at 10 °C
CSP-PF-t0	CSP	4	45-60	t0	2 days at 4 °C
CSP-PF-tf	CSP	4	45-60	tf	2 days at 4 °C, 106 days at 10 °C
CSP-TZ-t0	CSP	4	60-124	t0	2 days at 4 °C
CSP-TZ-tf	CSP	4	60-124	tf	2 days at 4 °C, 106 days at 10 °C
TSP-AL-t0	TSP	4	0-35	t0	2 days at 4 °C
TSP-AL-tf	TSP	4	0-35	tf	2 days at 4 °C, 106 days at 10 °C
TSP-PF-t0	TSP	4	35-47	t0	2 days at 4 °C
TSP-PF-tf	TSP	4	35-47	tf	2 days at 4 °C, 106 days at 10 °C
TSP-TZ-t0	TSP	4	57-140	t0	2 days at 4 °C
TSP-TZ-tf	TSP	4	57-140	tf	2 days at 4 °C, 106 days at 10 °C
plot5-0-10-NA	SSP core 1	1	0-10	t0	frozen
plot5-10-20-15	SSP core 1	1	10-20	t1	12 days at RT, 193 days at 15 °C
plot5-10-20-4	SSP core 1	1	10-20	t1	12 days RT, 3 days 4 °C, 193 days 4 °C
plot5-10-20-NA	SSP core 1	1	10-20	t0	frozen
plot5-20-30-NA	SSP core 1	1	20-30	t0	frozen
plot5-30-41-15	SSP core 1	1	30-41	t1	12 days RT, 3 days 4 °C, 193 days 15 °C
plot5-30-41-4	SSP core 1	1	30-41	t1	12 days RT, 3 days 4 °C, 193 days 4 °C
plot5-30-41-NA	SSP core 1	1	30-41	t0	frozen
plot5-41-50-NA	SSP core 1	1	41-50	t0	frozen
plot5-50-60-15	SSP core 1	1	50-60	t1	12 days RT, 3 days 4 °C, 193 days 15 °C
plot5-50-60-4	SSP core 1	1	50-60	t1	12 days RT, 3 days 4 °C, 193 days 4 °C
plot5-50-60-NA	SSP core 1	1	50-60	t0	frozen
plot5-60-70-NA	SSP core 1	1	60-70	t0	frozen
plot5-70-80-15	SSP core 1	1	70-80	t1	12 days RT, 3 days 4 °C, 193 days 15 °C
plot5-70-80-4	SSP core 1	1	70-80	t1	12 days RT, 3 days 4 °C, 193 days 4 °C
plot5-70-80-NA	SSP core 1	1	70-80	t0	frozen
plotC-0-10-NA	SSP core 2	1	0-10	t0	frozen
plotC-10-20-15	SSP core 2	1	10-20	t2	12 days RT, 3 days 4 °C, 193 days 15 °C
plotC-10-20-4	SSP core 2	1	10-20	t1	12 days RT, 3 days 4 °C, 193 days 4 °C
plotC-10-20-NA	SSP core 2	1	10-20	t0	frozen
plotC-20-30-NA	SSP core 2	1	20-30	t0	frozen
plotC-30-39-15	SSP core 2	1	30-39	t1	12 days RT, 3 days 4 °C, 193 days 15 °C
plotC-30-39-4	SSP core 2	1	30-39	t1	12 days RT, 3 days 4 °C, 193 days 4 °C
plotC-30-39-NA	SSP core 2	1	30-39	t0	frozen
plotC-39-50-NA	SSP core 2	1	39-50	t0	frozen
plotC-50-60-15	SSP core 2	1	50-60	t1	12 days RT, 3 days 4 °C, 193 days 15 °C
plotC-50-60-4	SSP core 2	1	50-60	t1	12 days RT, 3 days 4 °C, 193 days 4 °C
plotC-50-60-NA	SSP core 2	1	50-60	t0	frozen
plotC-60-72-NA	SSP core 2	1	60-72	t0	frozen
plotC-72-76-4	SSP core 2	1	72-76	t1	12 days RT, 3 days 4 °C, 193 days 4 °C
plotC-72-76-NA	SSP core 2	1	72-76	t0	frozen
plotC3-0-10-NA	SSP core 3	1	0-10	t0	frozen
plotC3-10-20-15	SSP core 3	1	10-20	t1	12 days RT, 3 days 4 °C, 193 days 15 °C
plotC3-10-20-4	SSP core 3	1	10-20	t1	12 days RT, 3 days 4 °C, 193 days 4 °C
plotC3-10-20-NA	SSP core 3	1	10-20	t0	frozen
plotC3-20-30-NA	SSP core 3	1	20-30	t0	frozen
plotC3-36-40-15	SSP core 3	1	36-40	t1	12 days RT, 3 days 4 °C, 193 days 15 °C
plotC3-36-40-4	SSP core 3	1	36-40	t1	12 days RT, 3 days 4 °C, 193 days 4 °C
plotC3-36-40-NA	SSP core 3	1	36-40	t0	frozen
plotC3-40-50-NA	SSP core 3	1	40-50	t0	frozen
plotC3-50-58-15	SSP core 3	1	50-58	t1	12 days RT, 3 days 4 °C, 193 days 15 °C
plotC3-50-58-4	SSP core 3	1	50-58	t1	12 days RT, 3 days 4 °C, 193 days 4 °C
plotC3-50-58-NA	SSP core 3	1	50-58	t0	frozen
plotC3-58-70-NA	SSP core 3	1	58-70	t0	frozen
plotC3-70-78-15	SSP core 3	1	70-78	t1	12 days RT, 3 days 4 °C, 193 days 15 °C
plotC3-70-78-4	SSP core 3	1	70-78	t1	12 days RT, 3 days 4 °C, 193 days 4 °C
plotC5-0-10-NA	SSP core 4	1	0-10	t0	frozen
plotC5-10-20-15	SSP core 4	1	10-20	t1	12 days RT, 3 days 4 °C, 193 days 15 °C
plotC5-10-20-4	SSP core 4	1	10-20	t1	12 days RT, 3 days 4 °C, 193 days 4 °C
plotC5-10-20-NA	SSP core 4	1	10-20	t0	frozen
plotC5-20-30-NA	SSP core 4	1	20-30	t0	frozen
plotC5-32-40-15	SSP core 4	1	32-40	t1	12 days RT, 3 days 4 °C, 193 days 15 °C
plotC5-32-40-4	SSP core 4	1	32-40	t1	12 days RT, 3 days 4 °C, 193 days 4 °C
plotC5-32-40-NA	SSP core 4	1	32-40	t0	frozen
plotC5-40-49-NA	SSP core 4	1	40-49	t0	frozen
plotC5-49-60-15	SSP core 4	1	49-60	t1	12 days RT, 3 days 4 °C, 193 days 15 °C
plotC5-49-60-4	SSP core 4	1	49-60	t1	12 days RT, 3 days 4 °C, 193 days 4 °C
plotC5-49-60-NA	SSP core 4	1	49-60	t0	frozen
plotC5-60-70-NA	SSP core 4	1	60-70	t0	frozen
plotC5-70-78-4	SSP core 4	1	70-78	t1	12 days RT, 3 days 4 °C, 193 days 4 °C

## Sheet: Table S3
Table S3. Shotgun sequencing information.
Sample Name	Site	Number of paired reads	Number of trimmed paired reads	Accession Number
P1-t0-R1	CPT	65607584	50677864	SRR15048790
P1-t0-R2	CPT	14374253	10357478	SRR15048789
P1-t0-R3	CPT	20122746	13831284	SRR15048778
P1-t1-R4	CPT	12707752	11958147	SRR15048736
P1-t2-R1	CPT	16461675	13967660	SRR15048735
P1-t2-R2	CPT	15875655	15384626	SRR15048734
P1-t2-R3	CPT	11461508	10533778	SRR15048733
P1-t2-R4	CPT	40584033	36212784	SRR15048788
P2-t0-R1	CPT	29511187	20107323	SRR15048787
P2-t0-R2	CPT	29438265	16597655	SRR15048786
P2-t0-R3	CPT	41771072	17880937	SRR15048785
P2-t1-R1	CPT	9888732	8976313	SRR15048784
P2-t1-R2	CPT	7458918	7236903	SRR15048783
P2-t1-R3	CPT	14402380	13258970	SRR15048782
P2-t1-R4	CPT	4542416	3796282	SRR15048781
P2-t2-R1	CPT	15737477	13534830	SRR15048780
P2-t2-R2	CPT	15833522	14505411	SRR15048779
P2-t2-R3	CPT	17131973	15826288	SRR15048777
P2-t2-R4	CPT	45808265	43037221	SRR15048776
P3-t0-R1	CPT	56705467	43017104	SRR15048775
P3-t0-R2	CPT	28696179	21811765	SRR15048774
P3-t0-R3	CPT	16396222	11971618	SRR15048773
P3-t1-R1	CPT	10118037	9239855	SRR15048772
P3-t1-R2	CPT	13780499	11023637	SRR15048771
P3-t1-R3	CPT	14022135	12856530	SRR15048770
P3-t1-R4	CPT	15736113	14435930	SRR15048769
P3-t2-R1	CPT	15347283	13152317	SRR15048768
P3-t2-R2	CPT	2558532	2374264	SRR15048766
P3-t2-R3	CPT	16566301	15383816	SRR15048765
P3-t2-R4	CPT	31913269	28871705	SRR15048764
P4-t0-R1	CPT	45855218	39330016	SRR15048763
P4-t0-R2	CPT	36729271	24535459	SRR15048762
P4-t0-R3	CPT	43148610	34946540	SRR15048761
P4-t1-R4	CPT	7970387	7915855	SRR15048760
P4-t2-R1	CPT	6809263	6674823	SRR15048759
P4-t2-R2	CPT	6527883	6105169	SRR15048758
P4-t2-R3	CPT	8165264	8130919	SRR15048757
P4-t2-R4	CPT	7701300	6873798	SRR15048755
P5-t0-R1	CPT	37355538	29458832	SRR15048754
P5-t0-R2	CPT	35067058	28674163	SRR15048753
P5-t0-R3	CPT	43348972	32914176	SRR15048752
P5-t1-R1	CPT	9689373	9423012	SRR15048748
P5-t1-R2	CPT	9890240	8336450	SRR15048747
P5-t1-R3	CPT	8883612	7261669	SRR15048746
P5-t1-R4	CPT	16044457	15051687	SRR15048741
P5-t2-R1	CPT	18499839	17174465	SRR15048740
P5-t2-R2	CPT	17978388	16537893	SRR15048739
P5-t2-R3	CPT	66816602	62323277	SRR15048738
P5-t2-R4	CPT	40255074	37291326	SRR15048737
CTRL-R1	CPT	58780	5736	SRR15048751
CTRL-R2	CPT	45033	2144	SRR15048750
CTRL-R3	CPT	224494	124066	SRR15048749
CSP-AL-t0-R1	CSP	12364220	10190568	SRR35575091
CSP-AL-t0-R2	CSP	9035133	7636667	SRR35575079
CSP-AL-t0-R3	CSP	11149957	9037210	SRR35575057
CSP-AL-t0-R4	CSP	12796298	10515022	SRR35575047
CSP-AL-tf-R1	CSP	13587880	11239472	SRR35575090
CSP-AL-tf-R2	CSP	14365489	11578743	SRR35575068
CSP-AL-tf-R3	CSP	23470124	19296735	SRR35575048
CSP-AL-tf-R4	CSP	7249270	6109382	SRR35575046
CSP-PF-t0-R1	CSP	18829362	15055098	SRR35575045
CSP-PF-t0-R2	CSP	102193071	77084557	SRR35575089
CSP-PF-t0-R3	CSP	19110309	15226154	SRR35575087
CSP-PF-t0-R4	CSP	15932101	12697000	SRR35575085
CSP-PF-tf-R1	CSP	13346634	10632761	SRR35575044
CSP-PF-tf-R2	CSP	21129943	17198293	SRR35575088
CSP-PF-tf-R3	CSP	14478371	12073702	SRR35575086
CSP-PF-tf-R4	CSP	67427331	53380072	SRR35575084
CSP-TZ-t0-R1	CSP	16236801	13031108	SRR35575083
CSP-TZ-t0-R2	CSP	10769914	8773623	SRR35575081
CSP-TZ-t0-R3	CSP	11804576	9839346	SRR35575078
CSP-TZ-t0-R4	CSP	20540831	16717050	SRR35575076
CSP-TZ-tf-R1	CSP	10136724	8207960	SRR35575082
CSP-TZ-tf-R2	CSP	12975144	10867464	SRR35575080
CSP-TZ-tf-R3	CSP	14968799	11969348	SRR35575077
CSP-TZ-tf-R4	CSP	13912885	11709076	SRR35575075
TSP-AL-t0-R1	TSP	10695678	8739899	SRR35575074
TSP-AL-t0-R2	TSP	8644712	7059083	SRR35575072
TSP-AL-t0-R3	TSP	11901085	9636010	SRR35575070
TSP-AL-t0-R4	TSP	8339225	6731375	SRR35575067
TSP-AL-tf-R1	TSP	41778317	33897933	SRR35575073
TSP-AL-tf-R2	TSP	15900430	13143963	SRR35575071
TSP-AL-tf-R3	TSP	9866061	8286310	SRR35575069
TSP-AL-tf-R4	TSP	19279345	15872823	SRR35575066
TSP-PF-t0-R1	TSP	10156535	8089280	SRR35575065
TSP-PF-t0-R2	TSP	18998089	15296476	SRR35575063
TSP-PF-t0-R3	TSP	8673258	7249709	SRR35575061
TSP-PF-t0-R4	TSP	10578522	8704295	SRR35575059
TSP-PF-tf-R1	TSP	24142628	19308390	SRR35575064
TSP-PF-tf-R2	TSP	18178693	14484966	SRR35575062
TSP-PF-tf-R3	TSP	10308075	8401914	SRR35575060
TSP-PF-tf-R4	TSP	27561599	22375739	SRR35575058
TSP-TZ-t0-R1	TSP	10502213	8569951	SRR35575056
TSP-TZ-t0-R2	TSP	9017003	7368929	SRR35575054
TSP-TZ-t0-R3	TSP	10384576	8172919	SRR35575052
TSP-TZ-t0-R4	TSP	16054930	12816411	SRR35575050
TSP-TZ-tf-R1	TSP	21040091	17219428	SRR35575055
TSP-TZ-tf-R2	TSP	15595212	12647654	SRR35575053
TSP-TZ-tf-R3	TSP	26013926	21379763	SRR35575051
TSP-TZ-tf-R4	TSP	23440407	19008696	SRR35575049
plot5-0-10-NA	SSP	29798317	29673457	SRR35570693
plot5-10-20-15	SSP	21840076	21658805	SRR35570692
plot5-10-20-4	SSP	7409640	7354368	SRR35570681
plot5-10-20-NA	SSP	26260857	26048373	SRR35570670
plot5-20-30-NA	SSP	7154517	6897610	SRR35570659
plot5-30-41-15	SSP	18249628	18153093	SRR35570648
plot5-30-41-4	SSP	703661	410001	SRR35570637
plot5-30-41-NA	SSP	1807571	1761466	SRR35570636
plot5-41-50-NA	SSP	15455885	15203103	SRR35570635
plot5-50-60-15	SSP	6825406	6781355	SRR35570634
plot5-50-60-4	SSP	2442669	2404586	SRR35570691
plot5-50-60-NA	SSP	24092469	23802897	SRR35570690
plot5-60-70-NA	SSP	12554444	12479944	SRR35570689
plot5-70-80-15	SSP	156730	149734	SRR35570688
plot5-70-80-4	SSP	7676676	7576565	SRR35570687
plot5-70-80-NA	SSP	394152	225485	SRR35570686
plotC-0-10-NA	SSP	3585188	3558748	SRR35570685
plotC-10-20-15	SSP	12182783	11577683	SRR35570684
plotC-10-20-4	SSP	2578931	2447600	SRR35570683
plotC-10-20-NA	SSP	2667016	2590516	SRR35570682
plotC-20-30-NA	SSP	3194553	3135038	SRR35570680
plotC-30-39-15	SSP	16784882	16722040	SRR35570679
plotC-30-39-4	SSP	4196743	4131868	SRR35570678
plotC-30-39-NA	SSP	11163395	10982060	SRR35570677
plotC-39-50-NA	SSP	12983969	12560421	SRR35570676
plotC-50-60-15	SSP	32134180	32015876	SRR35570675
plotC-50-60-4	SSP	9743500	9603798	SRR35570674
plotC-50-60-NA	SSP	15773303	15670270	SRR35570673
plotC-60-72-NA	SSP	17182225	17102630	SRR35570672
plotC-72-76-4	SSP	12781595	11771821	SRR35570671
plotC-72-76-NA	SSP	298737	290857	SRR35570669
plotC3-0-10-NA	SSP	31140422	30987533	SRR35570668
plotC3-10-20-15	SSP	7287725	7217314	SRR35570667
plotC3-10-20-4	SSP	2781034	2763270	SRR35570666
plotC3-10-20-NA	SSP	37865048	37670348	SRR35570665
plotC3-20-30-NA	SSP	4944441	4858487	SRR35570664
plotC3-36-40-15	SSP	36256221	36052687	SRR35570663
plotC3-36-40-4	SSP	21626151	21455733	SRR35570662
plotC3-36-40-NA	SSP	3726323	3395405	SRR35570661
plotC3-40-50-NA	SSP	9732966	9554045	SRR35570660
plotC3-50-58-15	SSP	29403456	29256867	SRR35570658
plotC3-50-58-4	SSP	5598571	5448062	SRR35570657
plotC3-50-58-NA	SSP	13885175	13787470	SRR35570656
plotC3-58-70-NA	SSP	15983058	15905733	SRR35570655
plotC3-70-78-15	SSP	193094	186900	SRR35570654
plotC3-70-78-4	SSP	8373876	8133065	SRR35570653
plotC5-0-10-NA	SSP	2566447	2548684	SRR35570652
plotC5-10-20-15	SSP	13324939	13017178	SRR35570651
plotC5-10-20-4	SSP	4913101	4826077	SRR35570650
plotC5-10-20-NA	SSP	24718807	24249010	SRR35570649
plotC5-20-30-NA	SSP	6747675	6520538	SRR35570647
plotC5-32-40-15	SSP	13168623	13045082	SRR35570646
plotC5-32-40-4	SSP	736186	511807	SRR35570645
plotC5-32-40-NA	SSP	3971917	3796762	SRR35570644
plotC5-40-49-NA	SSP	12532124	12363989	SRR35570643
plotC5-49-60-15	SSP	25671281	25576363	SRR35570642
plotC5-49-60-4	SSP	2797324	2703131	SRR35570641
plotC5-49-60-NA	SSP	24175783	23600149	SRR35570640
plotC5-60-70-NA	SSP	11964454	11913577	SRR35570639
plotC5-70-78-4	SSP	4751406	4663319	SRR35570638

## Sheet: Table S4
Table S5. Genes identified by DeepARG.
Sample	Site	Gene Abbreviation	Gene Information	Drug Class	Sequence Identity
P1-t0-R1	CPT	AAC(3)-I	AJ511268.1.gene3.p01|FEATURES|aac(3)-I|aminoglycoside|aac(3)-I	aminoglycoside	66.2
P1-t0-R1	CPT	ADP-RIBOSYLATING_TRANSFERASE_ARR	AF001493.1.orf0.gene.p01|FEATURES|ADP-ribosylating_transferase_arr|rifamycin|ADP-ribosylating_transferase_arr	rifamycin	77.5
P1-t0-R1	CPT	BACA	YP_002890644|FEATURES|bacA|bacitracin|bacA	bacitracin	83.8
P1-t0-R1	CPT	BACA	EEQ96502|FEATURES|bacA|bacitracin|bacA	bacitracin	62.8
P1-t0-R1	CPT	COB(I)ALAMIN_ADENOLSYLTRANSFERASE	gi:771454993:ref:WP_045149547.1:|FEATURES|cob(I)alamin_adenolsyltransferase|unclassified|cob(I)alamin_adenolsyltransferase	unclassified	50.5
P1-t0-R1	CPT	KDPE	NP_415222.1|FEATURES|kdpE|aminoglycoside|kdpE	aminoglycoside	55.6
P1-t0-R1	CPT	OXA	AY306130.1.gene1.p01|FEATURES|OXA-50|beta-lactam|OXA	beta-lactam	52.4
P1-t0-R1	CPT	RPOB2	BAD59497.1|FEATURES|rpoB2|multidrug|rpoB2	multidrug	54.3
P1-t0-R1	CPT	TRUNCATED_PUTATIVE_RESPONSE_REGULATOR_ARLR	NC_002951.3238224.p01|FEATURES|truncated_putative_response_regulator_ArlR|unclassified|truncated_putative_response_regulator_ArlR	unclassified	53.6
P1-t0-R1	CPT	UGD	AAC75089.1|FEATURES|ugd|peptide|ugd	peptide	71.1
P1-t0-R1	CPT	VANH	KF478993.1.gene2.p01|FEATURES|vanH|glycopeptide|vanH	glycopeptide	65.9
P1-t0-R1	CPT	VANR	gi:507059692:ref:WP_016130597.1:|FEATURES|vanR|glycopeptide|vanR	glycopeptide	54.5
P1-t0-R1	CPT	VANR	DQ212986.1.gene4.p01|FEATURES|vanR|glycopeptide|vanR	glycopeptide	52.1
P1-t0-R1	CPT	VANU	DQ212986.1.gene3.p01|FEATURES|vanU|glycopeptide|vanU	glycopeptide	55.1
P1-t0-R2	CPT	MEPA	gi:313619623:gb:EFR91268.1:|FEATURES|mepA|multidrug|mepA	multidrug	54
P1-t0-R2	CPT	TRUNCATED_PUTATIVE_RESPONSE_REGULATOR_ARLR	NC_002745.3251084.p01|FEATURES|truncated_putative_response_regulator_ArlR|unclassified|truncated_putative_response_regulator_ArlR	unclassified	55.6
P1-t0-R2	CPT	VANR	DQ212986.1.gene4.p01|FEATURES|vanR|glycopeptide|vanR	glycopeptide	68.9
P1-t0-R3	CPT	VANR	gi:943641831:ref:WP_055470667.1:|FEATURES|vanR|glycopeptide|vanR	glycopeptide	87.8
P1-t1-R4	CPT	AAC(6')-I	AB164230.1.gene1.p01|FEATURES|aac(6')-I|aminoglycoside|aac(6')-I	aminoglycoside	53.2
P1-t1-R4	CPT	AAC(6')-I	AB164230.1.gene1.p01|FEATURES|aac(6')-I|aminoglycoside|aac(6')-I	aminoglycoside	53.6
P1-t1-R4	CPT	BACA	ZP_01438526|FEATURES|bacA|bacitracin|bacA	bacitracin	58.6
P1-t1-R4	CPT	BACA	YP_294981|FEATURES|bacA|bacitracin|bacA	bacitracin	61.5
P1-t1-R4	CPT	DFRA3	AAA25550.1|FEATURES|dfrA3|diaminopyrimidine|dfrA3	diaminopyrimidine	50.3
P1-t1-R4	CPT	MEXF	CP000675.2.gene2298.p01|FEATURES|mexF|multidrug|mexF	multidrug	55.7
P1-t1-R4	CPT	MTRA	CCP46065.1|FEATURES|mtrA|multidrug|mtrA	multidrug	55.3
P1-t1-R4	CPT	MULTIDRUG_ABC_TRANSPORTER	gi:639892676:ref:WP_024755698.1:|FEATURES|multidrug_ABC_transporter|multidrug|multidrug_ABC_transporter	multidrug	51.1
P1-t1-R4	CPT	MYRA	BAA03674.1|FEATURES|myrA|MLS|myrA	MLS	51.9
P1-t1-R4	CPT	ROSA	ZP_04621517|FEATURES|rosA|fosmidomycin|rosA	fosmidomycin	63.7
P1-t1-R4	CPT	ROSB	YP_001007250|FEATURES|rosB|fosmidomycin|rosB	fosmidomycin	51.7
P1-t1-R4	CPT	RPOB2	BAD59497.1|FEATURES|rpoB2|multidrug|rpoB2	multidrug	62.8
P1-t1-R4	CPT	RPOB2	BAD59497.1|FEATURES|rpoB2|multidrug|rpoB2	multidrug	57.4
P1-t1-R4	CPT	RPOB2	BAD59497.1|FEATURES|rpoB2|multidrug|rpoB2	multidrug	57.8
P1-t1-R4	CPT	RPOB2	BAD59497.1|FEATURES|rpoB2|multidrug|rpoB2	multidrug	59.7
P1-t1-R4	CPT	SMER	AAD51348.1|FEATURES|smeR|multidrug|smeR	multidrug	56.6
P1-t1-R4	CPT	TETA(48)	APB03214.1|FEATURES|tetA(48)|tetracycline|tetA(48)	tetracycline	51.9
P1-t1-R4	CPT	TETA(48)	APB03214.1|FEATURES|tetA(48)|tetracycline|tetA(48)	tetracycline	52.1
P1-t1-R4	CPT	TRUNCATED_PUTATIVE_RESPONSE_REGULATOR_ARLR	NC_002745.3251084.p01|FEATURES|truncated_putative_response_regulator_ArlR|unclassified|truncated_putative_response_regulator_ArlR	unclassified	50.6
P1-t1-R4	CPT	TRUNCATED_PUTATIVE_RESPONSE_REGULATOR_ARLR	NC_002745.3251084.p01|FEATURES|truncated_putative_response_regulator_ArlR|unclassified|truncated_putative_response_regulator_ArlR	unclassified	50.7
P1-t1-R4	CPT	VANR	gi:1045412091:ref:WP_065484665.1:|FEATURES|vanR|glycopeptide|vanR	glycopeptide	50.2
P1-t1-R4	CPT	VANR	gi:943675889:ref:WP_055502070.1:|FEATURES|vanR|glycopeptide|vanR	glycopeptide	51.6
P1-t1-R4	CPT	VANR	AF155139.2.gene2.p01|FEATURES|vanR|glycopeptide|vanR	glycopeptide	50.2
P1-t1-R4	CPT	VANR	gi:950233763:ref:WP_057277726.1:|FEATURES|vanR|glycopeptide|vanR	glycopeptide	51.1
P1-t1-R4	CPT	VANR	gi:406772674:gb:AFS59920.1:|FEATURES|vanR|glycopeptide|vanR	glycopeptide	54.4
P1-t1-R4	CPT	VANR	FJ872411.1.gene44.p01|FEATURES|vanR|glycopeptide|vanR	glycopeptide	55.6
P1-t1-R4	CPT	VANR	gi:947806628:ref:WP_056468082.1:|FEATURES|vanR|glycopeptide|vanR	glycopeptide	50.9
P1-t1-R4	CPT	VATB	U19459.gene.p01|FEATURES|vatB|MLS|vatB	MLS	50.7
P1-t2-R1	CPT	AAC(6')-I	AB164230.1.gene1.p01|FEATURES|aac(6')-I|aminoglycoside|aac(6')-I	aminoglycoside	52.5
P1-t2-R1	CPT	ABES	NC_010410.6003348.p01|FEATURES|abeS|multidrug|abeS	multidrug	60.9
P1-t2-R1	CPT	ADP-RIBOSYLATING_TRANSFERASE_ARR	AF001493.1.orf0.gene.p01|FEATURES|ADP-ribosylating_transferase_arr|rifamycin|ADP-ribosylating_transferase_arr	rifamycin	53.2
P1-t2-R1	CPT	APH(6)-I	AAB00446|FEATURES|aph(6)-I|aminoglycoside|aph(6)-I	aminoglycoside	53.2
P1-t2-R1	CPT	ARR-4	ABV26705.1|FEATURES|arr-4|rifamycin|arr-4	rifamycin	59.1
P1-t2-R1	CPT	BACA	ZP_02635322|FEATURES|bacA|bacitracin|bacA	bacitracin	52.7
P1-t2-R1	CPT	BACA	EEQ96502|FEATURES|bacA|bacitracin|bacA	bacitracin	54.6
P1-t2-R1	CPT	BACA	ZP_01723236|FEATURES|bacA|bacitracin|bacA	bacitracin	79.4
P1-t2-R1	CPT	BMR	AAA22277.1|FEATURES|bmr|multidrug|bmr	multidrug	69.4
P1-t2-R1	CPT	DFRA3	AAA25550.1|FEATURES|dfrA3|diaminopyrimidine|dfrA3	diaminopyrimidine	51.5
P1-t2-R1	CPT	KDPE	NP_415222.1|FEATURES|kdpE|aminoglycoside|kdpE	aminoglycoside	55.7
P1-t2-R1	CPT	MEXF	gi:654933144:ref:WP_028383500.1:|FEATURES|mexF|multidrug|mexF	multidrug	52.2
P1-t2-R1	CPT	MULTIDRUG_ABC_TRANSPORTER	gi:686302687:ref:WP_031866869.1:|FEATURES|multidrug_ABC_transporter|multidrug|multidrug_ABC_transporter	multidrug	59.6
P1-t2-R1	CPT	NORB	gi:489824904:ref:WP_003728682.1:|FEATURES|norB|fluoroquinolone|norB	fluoroquinolone	68.5
P1-t2-R1	CPT	NORB	gi:644111449:ref:WP_025280016.1:|FEATURES|norB|fluoroquinolone|norB	fluoroquinolone	67.2
P1-t2-R1	CPT	OMPR	gi:514966815:ref:WP_016655114.1:|FEATURES|ompR|multidrug|ompR	multidrug	50.4
P1-t2-R1	CPT	OMPR	NC_008702.1.4607594.p01|FEATURES|ompR|multidrug|ompR	multidrug	52
P1-t2-R1	CPT	ROSA	ZP_04621517|FEATURES|rosA|fosmidomycin|rosA	fosmidomycin	64.2
P1-t2-R1	CPT	ROSA	YP_001477378|FEATURES|rosA|fosmidomycin|rosA	fosmidomycin	58.4
P1-t2-R1	CPT	RPOB2	BAD59497.1|FEATURES|rpoB2|multidrug|rpoB2	multidrug	56.7
P1-t2-R1	CPT	RPOB2	BAD59497.1|FEATURES|rpoB2|multidrug|rpoB2	multidrug	61.3
P1-t2-R1	CPT	RPOB2	BAD59497.1|FEATURES|rpoB2|multidrug|rpoB2	multidrug	54
P1-t2-R1	CPT	TAEA	APB03219.1|FEATURES|TaeA|pleuromutilin|TaeA	pleuromutilin	55.5
P1-t2-R1	CPT	TETA(48)	APB03214.1|FEATURES|tetA(48)|tetracycline|tetA(48)	tetracycline	51.9
P1-t2-R1	CPT	TRUNCATED_PUTATIVE_RESPONSE_REGULATOR_ARLR	NC_002745.3251084.p01|FEATURES|truncated_putative_response_regulator_ArlR|unclassified|truncated_putative_response_regulator_ArlR	unclassified	61.3
P1-t2-R1	CPT	TRUNCATED_PUTATIVE_RESPONSE_REGULATOR_ARLR	NC_002745.3251084.p01|FEATURES|truncated_putative_response_regulator_ArlR|unclassified|truncated_putative_response_regulator_ArlR	unclassified	59
P1-t2-R1	CPT	TRUNCATED_PUTATIVE_RESPONSE_REGULATOR_ARLR	NC_002745.3251084.p01|FEATURES|truncated_putative_response_regulator_ArlR|unclassified|truncated_putative_response_regulator_ArlR	unclassified	67.5
P1-t2-R1	CPT	TRUNCATED_PUTATIVE_RESPONSE_REGULATOR_ARLR	NC_002745.3251084.p01|FEATURES|truncated_putative_response_regulator_ArlR|unclassified|truncated_putative_response_regulator_ArlR	unclassified	53.8
P1-t2-R1	CPT	TRUNCATED_PUTATIVE_RESPONSE_REGULATOR_ARLR	NC_002745.3251084.p01|FEATURES|truncated_putative_response_regulator_ArlR|unclassified|truncated_putative_response_regulator_ArlR	unclassified	55.6
P1-t2-R1	CPT	TRUNCATED_PUTATIVE_RESPONSE_REGULATOR_ARLR	NC_002745.3251084.p01|FEATURES|truncated_putative_response_regulator_ArlR|unclassified|truncated_putative_response_regulator_ArlR	unclassified	51.4
P1-t2-R1	CPT	VANR	AF155139.2.gene2.p01|FEATURES|vanR|glycopeptide|vanR	glycopeptide	50.2
P1-t2-R1	CPT	VANR	gi:943670402:ref:WP_055497228.1:|FEATURES|vanR|glycopeptide|vanR	glycopeptide	57.5
P1-t2-R1	CPT	VANR	gi:406772674:gb:AFS59920.1:|FEATURES|vanR|glycopeptide|vanR	glycopeptide	54.4
P1-t2-R1	CPT	VANU	DQ212986.1.gene3.p01|FEATURES|vanU|glycopeptide|vanU	glycopeptide	54.4
P1-t2-R1	CPT	VATB	U19459.gene.p01|FEATURES|vatB|MLS|vatB	MLS	56.3
P1-t2-R1	CPT	YKKD	gi:489421661:ref:WP_003327389.1:|FEATURES|ykkD|multidrug|ykkD	multidrug	52.8
P1-t2-R2	CPT	AAC(6')-I	AB164230.1.gene1.p01|FEATURES|aac(6')-I|aminoglycoside|aac(6')-I	aminoglycoside	54.2
P1-t2-R2	CPT	BACA	ZP_03945515|FEATURES|bacA|bacitracin|bacA	bacitracin	51.5
P1-t2-R2	CPT	BACA	YP_932216|FEATURES|bacA|bacitracin|bacA	bacitracin	53.8
P1-t2-R2	CPT	BACA	ZP_01438526|FEATURES|bacA|bacitracin|bacA	bacitracin	58.6
P1-t2-R2	CPT	KDPE	NP_415222.1|FEATURES|kdpE|aminoglycoside|kdpE	aminoglycoside	52.9
P1-t2-R2	CPT	KDPE	NP_415222.1|FEATURES|kdpE|aminoglycoside|kdpE	aminoglycoside	51.2
P1-t2-R2	CPT	KDPE	NP_415222.1|FEATURES|kdpE|aminoglycoside|kdpE	aminoglycoside	51.6
P1-t2-R2	CPT	KDPE	NP_415222.1|FEATURES|kdpE|aminoglycoside|kdpE	aminoglycoside	51.3
P1-t2-R2	CPT	MTRA	CCP46065.1|FEATURES|mtrA|multidrug|mtrA	multidrug	50.7
P1-t2-R2	CPT	MULTIDRUG_ABC_TRANSPORTER	gi:639892676:ref:WP_024755698.1:|FEATURES|multidrug_ABC_transporter|multidrug|multidrug_ABC_transporter	multidrug	51
P1-t2-R2	CPT	ROSA	ZP_04621517|FEATURES|rosA|fosmidomycin|rosA	fosmidomycin	62.3
P1-t2-R2	CPT	ROSB	YP_001007250|FEATURES|rosB|fosmidomycin|rosB	fosmidomycin	51.7
P1-t2-R2	CPT	RPHB	APB03222.1|FEATURES|rphB|rifamycin|rphB	rifamycin	76.1
P1-t2-R2	CPT	RPOB2	BAD59497.1|FEATURES|rpoB2|multidrug|rpoB2	multidrug	60.6
P1-t2-R2	CPT	TETA(48)	APB03214.1|FEATURES|tetA(48)|tetracycline|tetA(48)	tetracycline	51.9
P1-t2-R2	CPT	TETA(48)	APB03214.1|FEATURES|tetA(48)|tetracycline|tetA(48)	tetracycline	52.1
P1-t2-R2	CPT	TRUNCATED_PUTATIVE_RESPONSE_REGULATOR_ARLR	NC_002745.3251084.p01|FEATURES|truncated_putative_response_regulator_ArlR|unclassified|truncated_putative_response_regulator_ArlR	unclassified	58.7
P1-t2-R2	CPT	TRUNCATED_PUTATIVE_RESPONSE_REGULATOR_ARLR	AE015929.1.gene1106.p01|FEATURES|truncated_putative_response_regulator_ArlR|unclassified|truncated_putative_response_regulator_ArlR	unclassified	50.5
P1-t2-R2	CPT	TRUNCATED_PUTATIVE_RESPONSE_REGULATOR_ARLR	NC_002745.3251084.p01|FEATURES|truncated_putative_response_regulator_ArlR|unclassified|truncated_putative_response_regulator_ArlR	unclassified	50.7
P1-t2-R2	CPT	TRUNCATED_PUTATIVE_RESPONSE_REGULATOR_ARLR	NC_002745.3251084.p01|FEATURES|truncated_putative_response_regulator_ArlR|unclassified|truncated_putative_response_regulator_ArlR	unclassified	51.3
P1-t2-R2	CPT	VANR	gi:406772674:gb:AFS59920.1:|FEATURES|vanR|glycopeptide|vanR	glycopeptide	54.8
P1-t2-R2	CPT	VANR	AAQ12900|FEATURES|vanR|glycopeptide|vanR	glycopeptide	54.2
P1-t2-R2	CPT	VANRI	WP_011461303.1|FEATURES|vanRI|glycopeptide|vanRI	glycopeptide	80.6
P1-t2-R2	CPT	VANS	AY082011.1.gene2.p1|FEATURES|vanS|glycopeptide|vanS	glycopeptide	68.3
P1-t2-R3	CPT	ADP-RIBOSYLATING_TRANSFERASE_ARR	AF001493.1.orf0.gene.p01|FEATURES|ADP-ribosylating_transferase_arr|rifamycin|ADP-ribosylating_transferase_arr	rifamycin	66.1
P1-t2-R3	CPT	ADP-RIBOSYLATING_TRANSFERASE_ARR	AF001493.1.orf0.gene.p01|FEATURES|ADP-ribosylating_transferase_arr|rifamycin|ADP-ribosylating_transferase_arr	rifamycin	75.9
P1-t2-R3	CPT	ADP-RIBOSYLATING_TRANSFERASE_ARR	AL939114.1.orf1.gene.p01|FEATURES|ADP-ribosylating_transferase_arr|rifamycin|ADP-ribosylating_transferase_arr	rifamycin	65.3
P1-t2-R3	CPT	BACA	YP_294981|FEATURES|bacA|bacitracin|bacA	bacitracin	61.9
P1-t2-R3	CPT	COB(I)ALAMIN_ADENOLSYLTRANSFERASE	gi:447201637:ref:WP_001278893.1:|FEATURES|cob(I)alamin_adenolsyltransferase|unclassified|cob(I)alamin_adenolsyltransferase	unclassified	51.2
P1-t2-R3	CPT	KDPE	NP_415222.1|FEATURES|kdpE|aminoglycoside|kdpE	aminoglycoside	53.3
P1-t2-R3	CPT	ROSA	ZP_04621517|FEATURES|rosA|fosmidomycin|rosA	fosmidomycin	63.7
P1-t2-R3	CPT	ROSB	ZP_04638974|FEATURES|rosB|fosmidomycin|rosB	fosmidomycin	52.2
P1-t2-R3	CPT	RPOB2	BAD59497.1|FEATURES|rpoB2|multidrug|rpoB2	multidrug	68.3
P1-t2-R3	CPT	TETA(48)	APB03214.1|FEATURES|tetA(48)|tetracycline|tetA(48)	tetracycline	53.2
P1-t2-R3	CPT	TRUNCATED_PUTATIVE_RESPONSE_REGULATOR_ARLR	NC_002951.3238224.p01|FEATURES|truncated_putative_response_regulator_ArlR|unclassified|truncated_putative_response_regulator_ArlR	unclassified	50.7
P1-t2-R3	CPT	VANR	gi:943675889:ref:WP_055502070.1:|FEATURES|vanR|glycopeptide|vanR	glycopeptide	51.6
P1-t2-R3	CPT	VANR	AF155139.2.gene2.p01|FEATURES|vanR|glycopeptide|vanR	glycopeptide	50.7
P1-t2-R3	CPT	VANR	FJ872411.1.gene44.p01|FEATURES|vanR|glycopeptide|vanR	glycopeptide	56.9
P1-t2-R3	CPT	VANRI	WP_011461303.1|FEATURES|vanRI|glycopeptide|vanRI	glycopeptide	52.5
P1-t2-R3	CPT	VANRI	WP_011461303.1|FEATURES|vanRI|glycopeptide|vanRI	glycopeptide	65
P1-t2-R4	CPT	AAC(6')-I	AB164230.1.gene1.p01|FEATURES|aac(6')-I|aminoglycoside|aac(6')-I	aminoglycoside	53.6
P1-t2-R4	CPT	ABES	NC_010410.6003348.p01|FEATURES|abeS|multidrug|abeS	multidrug	65
P1-t2-R4	CPT	ADP-RIBOSYLATING_TRANSFERASE_ARR	AF001493.1.orf0.gene.p01|FEATURES|ADP-ribosylating_transferase_arr|rifamycin|ADP-ribosylating_transferase_arr	rifamycin	76.1
P1-t2-R4	CPT	ADP-RIBOSYLATING_TRANSFERASE_ARR	AF001493.1.orf0.gene.p01|FEATURES|ADP-ribosylating_transferase_arr|rifamycin|ADP-ribosylating_transferase_arr	rifamycin	76
P1-t2-R4	CPT	BACA	YP_294981|FEATURES|bacA|bacitracin|bacA	bacitracin	61.9
P1-t2-R4	CPT	BACA	EEQ96502|FEATURES|bacA|bacitracin|bacA	bacitracin	69.7
P1-t2-R4	CPT	BACA	YP_932216|FEATURES|bacA|bacitracin|bacA	bacitracin	55.5
P1-t2-R4	CPT	BACA	EEQ96502|FEATURES|bacA|bacitracin|bacA	bacitracin	56.1
P1-t2-R4	CPT	BACA	YP_001434323|FEATURES|bacA|bacitracin|bacA	bacitracin	55
P1-t2-R4	CPT	BACA	EEQ96502|FEATURES|bacA|bacitracin|bacA	bacitracin	63.2
P1-t2-R4	CPT	BACA	EEQ96502|FEATURES|bacA|bacitracin|bacA	bacitracin	59.1
P1-t2-R4	CPT	BACA	ZP_01438526|FEATURES|bacA|bacitracin|bacA	bacitracin	58.6
P1-t2-R4	CPT	DFRA1	CAL48457|FEATURES|dfrA1|diaminopyrimidine|dfrA1	diaminopyrimidine	50.6
P1-t2-R4	CPT	DFRA3	AAA25550.1|FEATURES|dfrA3|diaminopyrimidine|dfrA3	diaminopyrimidine	51.9
P1-t2-R4	CPT	KDPE	NP_415222.1|FEATURES|kdpE|aminoglycoside|kdpE	aminoglycoside	53.2
P1-t2-R4	CPT	KDPE	NP_415222.1|FEATURES|kdpE|aminoglycoside|kdpE	aminoglycoside	55.6
P1-t2-R4	CPT	LRFA	AAC43550.1|FEATURES|lrfA|fluoroquinolone|lrfA	fluoroquinolone	60.2
P1-t2-R4	CPT	MEXF	gi:852275723:ref:WP_048329135.1:|FEATURES|mexF|multidrug|mexF	multidrug	52
P1-t2-R4	CPT	MEXF	CP000675.2.gene2298.p01|FEATURES|mexF|multidrug|mexF	multidrug	54.1
P1-t2-R4	CPT	MEXF	CP000675.2.gene2298.p01|FEATURES|mexF|multidrug|mexF	multidrug	52.6
P1-t2-R4	CPT	MEXF	CP000675.2.gene2298.p01|FEATURES|mexF|multidrug|mexF	multidrug	55.7
P1-t2-R4	CPT	MEXF	gi:654933144:ref:WP_028383500.1:|FEATURES|mexF|multidrug|mexF	multidrug	51.1
P1-t2-R4	CPT	MEXF	gi:504104202:ref:WP_014338188.1:|FEATURES|mexF|multidrug|mexF	multidrug	65.8
P1-t2-R4	CPT	MEXF	gi:966511896:ref:WP_058528450.1:|FEATURES|mexF|multidrug|mexF	multidrug	52.5
P1-t2-R4	CPT	MEXF	CP000675.2.gene2298.p01|FEATURES|mexF|multidrug|mexF	multidrug	50.9
P1-t2-R4	CPT	MEXF	CP000675.2.gene2298.p01|FEATURES|mexF|multidrug|mexF	multidrug	53.5
P1-t2-R4	CPT	MTRA	CCP46065.1|FEATURES|mtrA|multidrug|mtrA	multidrug	50.3
P1-t2-R4	CPT	MTRA	CCP46065.1|FEATURES|mtrA|multidrug|mtrA	multidrug	53.3
P1-t2-R4	CPT	MTRA	CCP46065.1|FEATURES|mtrA|multidrug|mtrA	multidrug	63.6
P1-t2-R4	CPT	MTRA	CCP46065.1|FEATURES|mtrA|multidrug|mtrA	multidrug	51.1
P1-t2-R4	CPT	MULTIDRUG_ABC_TRANSPORTER	gi:639892676:ref:WP_024755698.1:|FEATURES|multidrug_ABC_transporter|multidrug|multidrug_ABC_transporter	multidrug	51.3
P1-t2-R4	CPT	MULTIDRUG_ABC_TRANSPORTER	gi:944009777:ref:WP_055601444.1:|FEATURES|multidrug_ABC_transporter|multidrug|multidrug_ABC_transporter	multidrug	50.5
P1-t2-R4	CPT	MULTIDRUG_ABC_TRANSPORTER	gi:917203192:ref:WP_051809904.1:|FEATURES|multidrug_ABC_transporter|multidrug|multidrug_ABC_transporter	multidrug	52
P1-t2-R4	CPT	MULTIDRUG_ABC_TRANSPORTER	gi:496018010:ref:WP_008742581.1:|FEATURES|multidrug_ABC_transporter|multidrug|multidrug_ABC_transporter	multidrug	50.2
P1-t2-R4	CPT	MULTIDRUG_ABC_TRANSPORTER	gi:664180077:ref:WP_030714054.1:|FEATURES|multidrug_ABC_transporter|multidrug|multidrug_ABC_transporter	multidrug	63.9
P1-t2-R4	CPT	MYRA	BAA03674.1|FEATURES|myrA|MLS|myrA	MLS	52.3
P1-t2-R4	CPT	OMPR	gi:909830386:gb:AKU13184.1:|FEATURES|ompR|multidrug|ompR	multidrug	54.6
P1-t2-R4	CPT	OMPR	NC_008702.1.4607594.p01|FEATURES|ompR|multidrug|ompR	multidrug	52.4
P1-t2-R4	CPT	OMPR	NC_008702.1.4607594.p01|FEATURES|ompR|multidrug|ompR	multidrug	53.2
P1-t2-R4	CPT	OPRM	NC_008702.1.4608931.p01|FEATURES|oprM|multidrug|oprM	multidrug	53.9
P1-t2-R4	CPT	OTRA	CAA37477|FEATURES|otrA|tetracycline|otrA	tetracycline	51.5
P1-t2-R4	CPT	OTRA	CAA37477|FEATURES|otrA|tetracycline|otrA	tetracycline	50.9
P1-t2-R4	CPT	QEPA	gi:1039004533:ref:WP_064760451.1:|FEATURES|qepA|fluoroquinolone|qepA	fluoroquinolone	55.5
P1-t2-R4	CPT	QEPA	gi:1039004533:ref:WP_064760451.1:|FEATURES|qepA|fluoroquinolone|qepA	fluoroquinolone	55.3
P1-t2-R4	CPT	ROSA	ZP_04623896|FEATURES|rosA|fosmidomycin|rosA	fosmidomycin	63.9
P1-t2-R4	CPT	ROSA	ZP_04621517|FEATURES|rosA|fosmidomycin|rosA	fosmidomycin	63.7
P1-t2-R4	CPT	ROSB	gi:896190680:ref:WP_049199932.1:|FEATURES|rosB|fosmidomycin|rosB	fosmidomycin	50.2
P1-t2-R4	CPT	ROSB	ZP_04638974|FEATURES|rosB|fosmidomycin|rosB	fosmidomycin	52.1
P1-t2-R4	CPT	RPOB2	BAD59497.1|FEATURES|rpoB2|multidrug|rpoB2	multidrug	59.5
P1-t2-R4	CPT	RPOB2	BAD59497.1|FEATURES|rpoB2|multidrug|rpoB2	multidrug	64.8
P1-t2-R4	CPT	RPOB2	BAD59497.1|FEATURES|rpoB2|multidrug|rpoB2	multidrug	63.1
P1-t2-R4	CPT	RPOB2	BAD59497.1|FEATURES|rpoB2|multidrug|rpoB2	multidrug	69.5
P1-t2-R4	CPT	RPOB2	BAD59497.1|FEATURES|rpoB2|multidrug|rpoB2	multidrug	68.5
P1-t2-R4	CPT	RPOB2	BAD59497.1|FEATURES|rpoB2|multidrug|rpoB2	multidrug	53
P1-t2-R4	CPT	RPOB2	BAD59497.1|FEATURES|rpoB2|multidrug|rpoB2	multidrug	58.1
P1-t2-R4	CPT	RPOB2	BAD59497.1|FEATURES|rpoB2|multidrug|rpoB2	multidrug	67.4
P1-t2-R4	CPT	TETA(48)	APB03214.1|FEATURES|tetA(48)|tetracycline|tetA(48)	tetracycline	51.2
P1-t2-R4	CPT	TETA(48)	APB03214.1|FEATURES|tetA(48)|tetracycline|tetA(48)	tetracycline	51.6
P1-t2-R4	CPT	TETA(48)	APB03214.1|FEATURES|tetA(48)|tetracycline|tetA(48)	tetracycline	51.4
P1-t2-R4	CPT	TETA(48)	APB03214.1|FEATURES|tetA(48)|tetracycline|tetA(48)	tetracycline	50.8
P1-t2-R4	CPT	TETA(48)	APB03214.1|FEATURES|tetA(48)|tetracycline|tetA(48)	tetracycline	54.5
P1-t2-R4	CPT	TETA(48)	APB03214.1|FEATURES|tetA(48)|tetracycline|tetA(48)	tetracycline	53.2
P1-t2-R4	CPT	TETA(48)	APB03214.1|FEATURES|tetA(48)|tetracycline|tetA(48)	tetracycline	59.7
P1-t2-R4	CPT	TETA(48)	APB03214.1|FEATURES|tetA(48)|tetracycline|tetA(48)	tetracycline	51.4
P1-t2-R4	CPT	TETA(48)	APB03214.1|FEATURES|tetA(48)|tetracycline|tetA(48)	tetracycline	50.9
P1-t2-R4	CPT	TETA(48)	APB03214.1|FEATURES|tetA(48)|tetracycline|tetA(48)	tetracycline	55.3
P1-t2-R4	CPT	VANR	FJ872411.1.gene44.p01|FEATURES|vanR|glycopeptide|vanR	glycopeptide	55.6
P1-t2-R4	CPT	VANR	gi:950233763:ref:WP_057277726.1:|FEATURES|vanR|glycopeptide|vanR	glycopeptide	50.2
P1-t2-R4	CPT	VANR	gi:943675889:ref:WP_055502070.1:|FEATURES|vanR|glycopeptide|vanR	glycopeptide	51.2
P1-t2-R4	CPT	VANR	gi:947806628:ref:WP_056468082.1:|FEATURES|vanR|glycopeptide|vanR	glycopeptide	50.4
P1-t2-R4	CPT	VANR	AF155139.2.gene2.p01|FEATURES|vanR|glycopeptide|vanR	glycopeptide	50.2
P1-t2-R4	CPT	VANR	FJ872411.1.gene44.p01|FEATURES|vanR|glycopeptide|vanR	glycopeptide	51.8
P1-t2-R4	CPT	VANR	gi:950233763:ref:WP_057277726.1:|FEATURES|vanR|glycopeptide|vanR	glycopeptide	50.7
P1-t2-R4	CPT	VANR	FJ872411.1.gene44.p01|FEATURES|vanR|glycopeptide|vanR	glycopeptide	50.2
P1-t2-R4	CPT	VANR	gi:406772674:gb:AFS59920.1:|FEATURES|vanR|glycopeptide|vanR	glycopeptide	54.4
P1-t2-R4	CPT	VANR	FJ872411.1.gene44.p01|FEATURES|vanR|glycopeptide|vanR	glycopeptide	54.5
P1-t2-R4	CPT	VANRI	WP_011461303.1|FEATURES|vanRI|glycopeptide|vanRI	glycopeptide	56.5
P1-t2-R4	CPT	VANRI	WP_011461303.1|FEATURES|vanRI|glycopeptide|vanRI	glycopeptide	55.5
P1-t2-R4	CPT	VANRI	WP_011461303.1|FEATURES|vanRI|glycopeptide|vanRI	glycopeptide	65
P2-t0-R1	CPT	ADP-RIBOSYLATING_TRANSFERASE_ARR	AF001493.1.orf0.gene.p01|FEATURES|ADP-ribosylating_transferase_arr|rifamycin|ADP-ribosylating_transferase_arr	rifamycin	67.2
P2-t0-R1	CPT	ADP-RIBOSYLATING_TRANSFERASE_ARR	AF001493.1.orf0.gene.p01|FEATURES|ADP-ribosylating_transferase_arr|rifamycin|ADP-ribosylating_transferase_arr	rifamycin	61.4
P2-t0-R1	CPT	BACA	YP_001644180|FEATURES|bacA|bacitracin|bacA	bacitracin	64.5
P2-t0-R1	CPT	BACA	ZP_01172287|FEATURES|bacA|bacitracin|bacA	bacitracin	75.4
P2-t0-R1	CPT	BACA	YP_001374431|FEATURES|bacA|bacitracin|bacA	bacitracin	60.2
P2-t0-R1	CPT	BACA	EEQ96502|FEATURES|bacA|bacitracin|bacA	bacitracin	57.4
P2-t0-R1	CPT	CLASS_A	gi:488100621:ref:WP_002172018.1:|FEATURES|class_A|beta-lactam|class_A	beta-lactam	73.2
P2-t0-R1	CPT	KDPE	NP_415222.1|FEATURES|kdpE|aminoglycoside|kdpE	aminoglycoside	51.1
P2-t0-R1	CPT	MULTIDRUG_ABC_TRANSPORTER	gi:686302687:ref:WP_031866869.1:|FEATURES|multidrug_ABC_transporter|multidrug|multidrug_ABC_transporter	multidrug	53.9
P2-t0-R1	CPT	MULTIDRUG_ABC_TRANSPORTER	gi:686302687:ref:WP_031866869.1:|FEATURES|multidrug_ABC_transporter|multidrug|multidrug_ABC_transporter	multidrug	54.6
P2-t0-R1	CPT	MULTIDRUG_ABC_TRANSPORTER	gi:944152509:ref:WP_055644808.1:|FEATURES|multidrug_ABC_transporter|multidrug|multidrug_ABC_transporter	multidrug	50.9
P2-t0-R1	CPT	RPOB2	BAD59497.1|FEATURES|rpoB2|multidrug|rpoB2	multidrug	55.7
P2-t0-R1	CPT	RPOB2	BAD59497.1|FEATURES|rpoB2|multidrug|rpoB2	multidrug	56.6
P2-t0-R1	CPT	SUL4	WP_102607457.1|FEATURES|sul4|sulfonamide|sul4	sulfonamide	53.1
P2-t0-R1	CPT	SUL4	WP_102607457.1|FEATURES|sul4|sulfonamide|sul4	sulfonamide	52
P2-t0-R1	CPT	VANKI	WP_011461306.1|FEATURES|vanKI|glycopeptide|vanKI	glycopeptide	52.5
P2-t0-R1	CPT	VANR	gi:947806628:ref:WP_056468082.1:|FEATURES|vanR|glycopeptide|vanR	glycopeptide	65.6
P2-t0-R1	CPT	VANS	AY082011.1.gene2.p1|FEATURES|vanS|glycopeptide|vanS	glycopeptide	66.7
P2-t0-R1	CPT	YKKD	gi:489421661:ref:WP_003327389.1:|FEATURES|ykkD|multidrug|ykkD	multidrug	50.5
P2-t0-R2	CPT	FOSX	gi:489826808:ref:WP_003730577.1:|FEATURES|fosX|fosfomycin|fosX	fosfomycin	70.7
P2-t0-R2	CPT	OMPR	NC_008702.1.4607594.p01|FEATURES|ompR|multidrug|ompR	multidrug	53.6
P2-t0-R2	CPT	TRUNCATED_PUTATIVE_RESPONSE_REGULATOR_ARLR	NC_002745.3251084.p01|FEATURES|truncated_putative_response_regulator_ArlR|unclassified|truncated_putative_response_regulator_ArlR	unclassified	55.6
P2-t0-R3	CPT	ADP-RIBOSYLATING_TRANSFERASE_ARR	AF001493.1.orf0.gene.p01|FEATURES|ADP-ribosylating_transferase_arr|rifamycin|ADP-ribosylating_transferase_arr	rifamycin	54
P2-t0-R3	CPT	BACA	YP_001374431|FEATURES|bacA|bacitracin|bacA	bacitracin	60.2
P2-t0-R3	CPT	MAJOR_FACILITATOR_SUPERFAMILY_TRANSPORTER	ZP_03053667|FEATURES|major_facilitator_superfamily_transporter|multidrug|major_facilitator_superfamily_transporter	multidrug	57.3
P2-t1-R1	CPT	BACA	EEQ96502|FEATURES|bacA|bacitracin|bacA	bacitracin	56.6
P2-t1-R1	CPT	MDTB	gi:583239411:ref:WP_024157252.1:|FEATURES|mdtB|multidrug|mdtB	multidrug	50.7
P2-t1-R2	CPT	BACA	EEQ96502|FEATURES|bacA|bacitracin|bacA	bacitracin	56.6
P2-t1-R2	CPT	POXTA	AVI44920.1|FEATURES|poxtA|multidrug|poxtA	multidrug	50.9
P2-t1-R2	CPT	TRUNCATED_PUTATIVE_RESPONSE_REGULATOR_ARLR	NC_002745.3251084.p01|FEATURES|truncated_putative_response_regulator_ArlR|unclassified|truncated_putative_response_regulator_ArlR	unclassified	52.2
P2-t1-R3	CPT	BACA	ZP_02635322|FEATURES|bacA|bacitracin|bacA	bacitracin	51.7
P2-t1-R3	CPT	BACA	EEQ96502|FEATURES|bacA|bacitracin|bacA	bacitracin	56.6
P2-t1-R3	CPT	BACA	YP_001780068|FEATURES|bacA|bacitracin|bacA	bacitracin	55.7
P2-t1-R3	CPT	BCRA	YP_001373621|FEATURES|bcrA|bacitracin|bcrA	bacitracin	53.2
P2-t1-R3	CPT	OMPR	gi:909830386:gb:AKU13184.1:|FEATURES|ompR|multidrug|ompR	multidrug	54.6
P2-t1-R3	CPT	POXTA	AVI44920.1|FEATURES|poxtA|multidrug|poxtA	multidrug	50.9
P2-t1-R3	CPT	RPOB2	BAD59497.1|FEATURES|rpoB2|multidrug|rpoB2	multidrug	52.1
P2-t1-R3	CPT	RPOB2	BAD59497.1|FEATURES|rpoB2|multidrug|rpoB2	multidrug	54.7
P2-t1-R3	CPT	VANR	gi:447203855:ref:WP_001281111.1:|FEATURES|vanR|glycopeptide|vanR	glycopeptide	54.3
P2-t1-R4	CPT	BACA	YP_001780068|FEATURES|bacA|bacitracin|bacA	bacitracin	55.7
P2-t1-R4	CPT	EMRB-QACA_FAMILY_MAJOR_FACILITATOR_TRANSPORTER	CP001581.1.gene725.p01|FEATURES|EmrB-QacA_family_major_facilitator_transporter|multidrug|EmrB-QacA_family_major_facilitator_transporter	multidrug	55.1
P2-t1-R4	CPT	RPOB2	BAD59497.1|FEATURES|rpoB2|multidrug|rpoB2	multidrug	54.6
P2-t1-R4	CPT	VANR	gi:507059692:ref:WP_016130597.1:|FEATURES|vanR|glycopeptide|vanR	glycopeptide	52.7
P2-t2-R1	CPT	AAC(6')-I	AB164230.1.gene1.p01|FEATURES|aac(6')-I|aminoglycoside|aac(6')-I	aminoglycoside	51.9
P2-t2-R1	CPT	ABES	NC_010410.6003348.p01|FEATURES|abeS|multidrug|abeS	multidrug	62.2
P2-t2-R1	CPT	ADP-RIBOSYLATING_TRANSFERASE_ARR	AF001493.1.orf0.gene.p01|FEATURES|ADP-ribosylating_transferase_arr|rifamycin|ADP-ribosylating_transferase_arr	rifamycin	73
P2-t2-R1	CPT	BACA	EEQ96502|FEATURES|bacA|bacitracin|bacA	bacitracin	56.6
P2-t2-R1	CPT	KDPE	NP_415222.1|FEATURES|kdpE|aminoglycoside|kdpE	aminoglycoside	52.9
P2-t2-R1	CPT	MEXF	CP000675.2.gene2298.p01|FEATURES|mexF|multidrug|mexF	multidrug	55.7
P2-t2-R1	CPT	OMPR	gi:479873665:gb:ENU25063.1:|FEATURES|ompR|multidrug|ompR	multidrug	54.8
P2-t2-R1	CPT	ROSA	YP_001477378|FEATURES|rosA|fosmidomycin|rosA	fosmidomycin	59.6
P2-t2-R1	CPT	TRUNCATED_PUTATIVE_RESPONSE_REGULATOR_ARLR	NC_002745.3251084.p01|FEATURES|truncated_putative_response_regulator_ArlR|unclassified|truncated_putative_response_regulator_ArlR	unclassified	54.2
P2-t2-R1	CPT	TRUNCATED_PUTATIVE_RESPONSE_REGULATOR_ARLR	NC_002745.3251084.p01|FEATURES|truncated_putative_response_regulator_ArlR|unclassified|truncated_putative_response_regulator_ArlR	unclassified	50.7
P2-t2-R1	CPT	VANR	gi:1045412091:ref:WP_065484665.1:|FEATURES|vanR|glycopeptide|vanR	glycopeptide	50.2
P2-t2-R2	CPT	BACA	EEQ96502|FEATURES|bacA|bacitracin|bacA	bacitracin	56.6
P2-t2-R2	CPT	MTRA	CCP46065.1|FEATURES|mtrA|multidrug|mtrA	multidrug	55.9
P2-t2-R2	CPT	TRUNCATED_PUTATIVE_RESPONSE_REGULATOR_ARLR	NC_002745.3251084.p01|FEATURES|truncated_putative_response_regulator_ArlR|unclassified|truncated_putative_response_regulator_ArlR	unclassified	55.9
P2-t2-R2	CPT	TRUNCATED_PUTATIVE_RESPONSE_REGULATOR_ARLR	HE999704.1.gene1528.p01|FEATURES|truncated_putative_response_regulator_ArlR|unclassified|truncated_putative_response_regulator_ArlR	unclassified	55
P2-t2-R2	CPT	TRUNCATED_PUTATIVE_RESPONSE_REGULATOR_ARLR	gi:446114283:ref:WP_000192138.1:|FEATURES|truncated_putative_response_regulator_ArlR|unclassified|truncated_putative_response_regulator_ArlR	unclassified	50.5
P2-t2-R2	CPT	VANR	gi:507059692:ref:WP_016130597.1:|FEATURES|vanR|glycopeptide|vanR	glycopeptide	52.3
P2-t2-R3	CPT	ADP-RIBOSYLATING_TRANSFERASE_ARR	AL939114.1.orf1.gene.p01|FEATURES|ADP-ribosylating_transferase_arr|rifamycin|ADP-ribosylating_transferase_arr	rifamycin	65.3
P2-t2-R3	CPT	BACA	ZP_02635322|FEATURES|bacA|bacitracin|bacA	bacitracin	53.8
P2-t2-R3	CPT	BACA	EEQ96502|FEATURES|bacA|bacitracin|bacA	bacitracin	56.6
P2-t2-R3	CPT	BACA	YP_001780068|FEATURES|bacA|bacitracin|bacA	bacitracin	56.5
P2-t2-R3	CPT	EFRB	CDO61516.1|FEATURES|efrB|multidrug|efrB	multidrug	52.9
P2-t2-R3	CPT	EMRB-QACA_FAMILY_MAJOR_FACILITATOR_TRANSPORTER	CP001581.1.gene725.p01|FEATURES|EmrB-QacA_family_major_facilitator_transporter|multidrug|EmrB-QacA_family_major_facilitator_transporter	multidrug	56.2
P2-t2-R3	CPT	KDPE	NP_415222.1|FEATURES|kdpE|aminoglycoside|kdpE	aminoglycoside	57.2
P2-t2-R3	CPT	PSEUDOMONAS_AERUGINOSA_EMRE	NP_253677.1|FEATURES|Pseudomonas_aeruginosa_emrE|aminoglycoside|Pseudomonas_aeruginosa_emrE	aminoglycoside	54.4
P2-t2-R3	CPT	TRUNCATED_PUTATIVE_RESPONSE_REGULATOR_ARLR	NC_002745.3251084.p01|FEATURES|truncated_putative_response_regulator_ArlR|unclassified|truncated_putative_response_regulator_ArlR	unclassified	52
P2-t2-R3	CPT	TRUNCATED_PUTATIVE_RESPONSE_REGULATOR_ARLR	NC_002951.3238224.p01|FEATURES|truncated_putative_response_regulator_ArlR|unclassified|truncated_putative_response_regulator_ArlR	unclassified	67.9
P2-t2-R3	CPT	VANR	DQ212986.1.gene4.p01|FEATURES|vanR|glycopeptide|vanR	glycopeptide	54.3
P2-t2-R3	CPT	VANR	gi:983283047:ref:WP_060475095.1:|FEATURES|vanR|glycopeptide|vanR	glycopeptide	53.9
P2-t2-R4	CPT	AAC(3)-I	gi:746038505:ref:WP_039110078.1:|FEATURES|aac(3)-I|aminoglycoside|aac(3)-I	aminoglycoside	55.4
P2-t2-R4	CPT	AAC(6')-I	AB116646.1.gene1.p01|FEATURES|aac(6')-I|aminoglycoside|aac(6')-I	aminoglycoside	50.3
P2-t2-R4	CPT	AAC(6')-I	AB164230.1.gene1.p01|FEATURES|aac(6')-I|aminoglycoside|aac(6')-I	aminoglycoside	56.2
P2-t2-R4	CPT	AAC(6')-I	AB116646.1.gene1.p01|FEATURES|aac(6')-I|aminoglycoside|aac(6')-I	aminoglycoside	51.5
P2-t2-R4	CPT	ABES	NC_010410.6003348.p01|FEATURES|abeS|multidrug|abeS	multidrug	57.7
P2-t2-R4	CPT	ABES	NC_010410.6003348.p01|FEATURES|abeS|multidrug|abeS	multidrug	60
P2-t2-R4	CPT	ABES	NC_010410.6003348.p01|FEATURES|abeS|multidrug|abeS	multidrug	64.8
P2-t2-R4	CPT	ADP-RIBOSYLATING_TRANSFERASE_ARR	AF001493.1.orf0.gene.p01|FEATURES|ADP-ribosylating_transferase_arr|rifamycin|ADP-ribosylating_transferase_arr	rifamycin	73.2
P2-t2-R4	CPT	ADP-RIBOSYLATING_TRANSFERASE_ARR	AY259086.1.gene5.p01|FEATURES|ADP-ribosylating_transferase_arr|rifamycin|ADP-ribosylating_transferase_arr	rifamycin	60
P2-t2-R4	CPT	BACA	NP_840140|FEATURES|bacA|bacitracin|bacA	bacitracin	75.3
P2-t2-R4	CPT	BACA	EEQ96502|FEATURES|bacA|bacitracin|bacA	bacitracin	56.6
P2-t2-R4	CPT	BACA	YP_294981|FEATURES|bacA|bacitracin|bacA	bacitracin	59.4
P2-t2-R4	CPT	BACA	YP_932216|FEATURES|bacA|bacitracin|bacA	bacitracin	55.9
P2-t2-R4	CPT	BACA	ZP_02635322|FEATURES|bacA|bacitracin|bacA	bacitracin	51.3
P2-t2-R4	CPT	BACA	YP_294981|FEATURES|bacA|bacitracin|bacA	bacitracin	61.1
P2-t2-R4	CPT	BACA	YP_316450|FEATURES|bacA|bacitracin|bacA	bacitracin	54.3
P2-t2-R4	CPT	BACA	YP_932216|FEATURES|bacA|bacitracin|bacA	bacitracin	55.6
P2-t2-R4	CPT	BACA	YP_002890644|FEATURES|bacA|bacitracin|bacA	bacitracin	56.5
P2-t2-R4	CPT	BACA	YP_316450|FEATURES|bacA|bacitracin|bacA	bacitracin	55.5
P2-t2-R4	CPT	EFRB	CDO61516.1|FEATURES|efrB|multidrug|efrB	multidrug	52
P2-t2-R4	CPT	KASUGAMYCIN_RESISTANCE_PROTEIN_KSGA	YP_002847275|FEATURES|kasugamycin_resistance_protein_ksgA|aminoglycoside|kasugamycin_resistance_protein_ksgA	aminoglycoside	52
P2-t2-R4	CPT	KDPE	NP_415222.1|FEATURES|kdpE|aminoglycoside|kdpE	aminoglycoside	56.5
P2-t2-R4	CPT	KDPE	NP_415222.1|FEATURES|kdpE|aminoglycoside|kdpE	aminoglycoside	53.6
P2-t2-R4	CPT	MEXF	CP000675.2.gene2298.p01|FEATURES|mexF|multidrug|mexF	multidrug	55.3
P2-t2-R4	CPT	MEXF	gi:491017944:ref:WP_004879650.1:|FEATURES|mexF|multidrug|mexF	multidrug	55.8
P2-t2-R4	CPT	MEXF	CP000675.2.gene2298.p01|FEATURES|mexF|multidrug|mexF	multidrug	55.8
P2-t2-R4	CPT	MEXF	CP000675.2.gene2298.p01|FEATURES|mexF|multidrug|mexF	multidrug	52.9
P2-t2-R4	CPT	MULTIDRUG_ABC_TRANSPORTER	gi:917203192:ref:WP_051809904.1:|FEATURES|multidrug_ABC_transporter|multidrug|multidrug_ABC_transporter	multidrug	66.3
P2-t2-R4	CPT	MULTIDRUG_ABC_TRANSPORTER	gi:517347347:ref:WP_018522839.1:|FEATURES|multidrug_ABC_transporter|multidrug|multidrug_ABC_transporter	multidrug	65
P2-t2-R4	CPT	MULTIDRUG_ABC_TRANSPORTER	gi:917203192:ref:WP_051809904.1:|FEATURES|multidrug_ABC_transporter|multidrug|multidrug_ABC_transporter	multidrug	64.1
P2-t2-R4	CPT	OMPR	gi:909830386:gb:AKU13184.1:|FEATURES|ompR|multidrug|ompR	multidrug	53.2
P2-t2-R4	CPT	OMPR	NC_008702.1.4607594.p01|FEATURES|ompR|multidrug|ompR	multidrug	53
P2-t2-R4	CPT	OMPR	gi:909830386:gb:AKU13184.1:|FEATURES|ompR|multidrug|ompR	multidrug	55.9
P2-t2-R4	CPT	OMPR	gi:909830386:gb:AKU13184.1:|FEATURES|ompR|multidrug|ompR	multidrug	50.2
P2-t2-R4	CPT	OMPR	NC_008702.1.4607594.p01|FEATURES|ompR|multidrug|ompR	multidrug	54.8
P2-t2-R4	CPT	OMPR	NC_008702.1.4607594.p01|FEATURES|ompR|multidrug|ompR	multidrug	53.1
P2-t2-R4	CPT	OMPR	NC_008702.1.4607594.p01|FEATURES|ompR|multidrug|ompR	multidrug	52
P2-t2-R4	CPT	OMPR	NC_008702.1.4607594.p01|FEATURES|ompR|multidrug|ompR	multidrug	63.5
P2-t2-R4	CPT	OXA	AF525303.2.gene5.p01|FEATURES|OXA-60|beta-lactam|OXA	beta-lactam	91.8
P2-t2-R4	CPT	PUROMYCIN_RESISTANCE_PROTEIN	P42670|FEATURES|puromycin_resistance_protein|nucleoside|puromycin_resistance_protein	nucleoside	54.7
P2-t2-R4	CPT	ROSA	YP_001477378|FEATURES|rosA|fosmidomycin|rosA	fosmidomycin	61.1
P2-t2-R4	CPT	ROSA	YP_001401993|FEATURES|rosA|fosmidomycin|rosA	fosmidomycin	65.8
P2-t2-R4	CPT	ROSB	gi:896190680:ref:WP_049199932.1:|FEATURES|rosB|fosmidomycin|rosB	fosmidomycin	55.5
P2-t2-R4	CPT	ROSB	AAS61092|FEATURES|rosB|fosmidomycin|rosB	fosmidomycin	51.2
P2-t2-R4	CPT	RPOB2	BAD59497.1|FEATURES|rpoB2|multidrug|rpoB2	multidrug	54.6
P2-t2-R4	CPT	TETA(48)	APB03214.1|FEATURES|tetA(48)|tetracycline|tetA(48)	tetracycline	51.9
P2-t2-R4	CPT	TETA(48)	APB03214.1|FEATURES|tetA(48)|tetracycline|tetA(48)	tetracycline	52
P2-t2-R4	CPT	TETA(48)	APB03214.1|FEATURES|tetA(48)|tetracycline|tetA(48)	tetracycline	51.7
P2-t2-R4	CPT	TRANSCRIPTIONAL_REGULATORY_PROTEIN_CPXR_CPXR	CP000675.2.gene1535.p01|FEATURES|transcriptional_regulatory_protein_CpxR_cpxR|unclassified|transcriptional_regulatory_protein_CpxR_cpxR	unclassified	53.8
P2-t2-R4	CPT	TRIC	NP_248848.1|FEATURES|TriC|triclosan|TriC	triclosan	54.2
P2-t2-R4	CPT	TRUNCATED_PUTATIVE_RESPONSE_REGULATOR_ARLR	NC_002745.3251084.p01|FEATURES|truncated_putative_response_regulator_ArlR|unclassified|truncated_putative_response_regulator_ArlR	unclassified	52
P2-t2-R4	CPT	TRUNCATED_PUTATIVE_RESPONSE_REGULATOR_ARLR	HE999704.1.gene1528.p01|FEATURES|truncated_putative_response_regulator_ArlR|unclassified|truncated_putative_response_regulator_ArlR	unclassified	62.7
P2-t2-R4	CPT	VANR	FJ872411.1.gene44.p01|FEATURES|vanR|glycopeptide|vanR	glycopeptide	50.2
P2-t2-R4	CPT	VANR	AF155139.2.gene2.p01|FEATURES|vanR|glycopeptide|vanR	glycopeptide	50.2
P2-t2-R4	CPT	VANR	AF155139.2.gene2.p01|FEATURES|vanR|glycopeptide|vanR	glycopeptide	53.6
P2-t2-R4	CPT	VANR	FJ349556.1.gene2.p01|FEATURES|vanR|glycopeptide|vanR	glycopeptide	53.8
P2-t2-R4	CPT	VANR	gi:506987090:ref:WP_016078505.1:|FEATURES|vanR|glycopeptide|vanR	glycopeptide	50.8
P2-t2-R4	CPT	VANRI	WP_011461303.1|FEATURES|vanRI|glycopeptide|vanRI	glycopeptide	50.9
P2-t2-R4	CPT	VANRI	WP_011461303.1|FEATURES|vanRI|glycopeptide|vanRI	glycopeptide	57.8
P3-t0-R1	CPT	AAC(3)-I	AJ511268.1.gene3.p01|FEATURES|aac(3)-I|aminoglycoside|aac(3)-I	aminoglycoside	60.7
P3-t0-R1	CPT	AAC(6')-31	gi:939369456:ref:WP_054914207.1:|FEATURES|aac(6')-31|aminoglycoside|aac(6')-31	aminoglycoside	57.4
P3-t0-R1	CPT	AAC(6')-I	AB116646.1.gene1.p01|FEATURES|aac(6')-I|aminoglycoside|aac(6')-I	aminoglycoside	53.8
P3-t0-R1	CPT	BACA	YP_294981|FEATURES|bacA|bacitracin|bacA	bacitracin	61.2
P3-t0-R1	CPT	GOLS	NP_459349.1|FEATURES|golS|multidrug|golS	multidrug	52.9
P3-t0-R1	CPT	OMPR	NC_008702.1.4607594.p01|FEATURES|ompR|multidrug|ompR	multidrug	60.5
P3-t0-R1	CPT	OXA	AY306130.1.gene1.p01|FEATURES|OXA-50|beta-lactam|OXA	beta-lactam	60.4
P3-t0-R1	CPT	PSEUDOMONAS_AERUGINOSA_EMRE	NP_253677.1|FEATURES|Pseudomonas_aeruginosa_emrE|aminoglycoside|Pseudomonas_aeruginosa_emrE	aminoglycoside	52.2
P3-t0-R1	CPT	VANR	gi:447203848:ref:WP_001281104.1:|FEATURES|vanR|glycopeptide|vanR	glycopeptide	53.7
P3-t0-R2	CPT	AAC(6')-I	AB116646.1.gene1.p01|FEATURES|aac(6')-I|aminoglycoside|aac(6')-I	aminoglycoside	50.6
P3-t0-R2	CPT	ADP-RIBOSYLATING_TRANSFERASE_ARR	AF001493.1.orf0.gene.p01|FEATURES|ADP-ribosylating_transferase_arr|rifamycin|ADP-ribosylating_transferase_arr	rifamycin	61.6
P3-t0-R2	CPT	OXA	AY306130.1.gene1.p01|FEATURES|OXA-50|beta-lactam|OXA	beta-lactam	60
P3-t0-R2	CPT	ROSA	ZP_04621517|FEATURES|rosA|fosmidomycin|rosA	fosmidomycin	61.3
P3-t0-R2	CPT	VANR	FJ349556.1.gene2.p01|FEATURES|vanR|glycopeptide|vanR	glycopeptide	52.9
P3-t0-R3	CPT	VANR	gi:447203848:ref:WP_001281104.1:|FEATURES|vanR|glycopeptide|vanR	glycopeptide	52.9
P3-t1-R1	CPT	AAC(2')-I	U41471.1.gene1.p01|FEATURES|aac(2')-I|aminoglycoside|aac(2')-I	aminoglycoside	53.1
P3-t1-R1	CPT	AAC(6')-I	AB164230.1.gene1.p01|FEATURES|aac(6')-I|aminoglycoside|aac(6')-I	aminoglycoside	53.2
P3-t1-R1	CPT	ABES	NC_010410.6003348.p01|FEATURES|abeS|multidrug|abeS	multidrug	57.7
P3-t1-R1	CPT	OMPR	gi:909830386:gb:AKU13184.1:|FEATURES|ompR|multidrug|ompR	multidrug	54.6
P3-t1-R1	CPT	QACH	AAZ42322.1|FEATURES|qacH|fluoroquinolone|qacH	fluoroquinolone	52.2
P3-t1-R1	CPT	ROSA	YP_001605796|FEATURES|rosA|fosmidomycin|rosA	fosmidomycin	61.9
P3-t1-R1	CPT	VANR	gi:406772674:gb:AFS59920.1:|FEATURES|vanR|glycopeptide|vanR	glycopeptide	54.4
P3-t1-R2	CPT	AAC(6')-I	AB116646.1.gene1.p01|FEATURES|aac(6')-I|aminoglycoside|aac(6')-I	aminoglycoside	51.5
P3-t1-R2	CPT	ADP-RIBOSYLATING_TRANSFERASE_ARR	AL939114.1.orf1.gene.p01|FEATURES|ADP-ribosylating_transferase_arr|rifamycin|ADP-ribosylating_transferase_arr	rifamycin	63.6
P3-t1-R2	CPT	ADP-RIBOSYLATING_TRANSFERASE_ARR	AF001493.1.orf0.gene.p01|FEATURES|ADP-ribosylating_transferase_arr|rifamycin|ADP-ribosylating_transferase_arr	rifamycin	60
P3-t1-R2	CPT	ADP-RIBOSYLATING_TRANSFERASE_ARR	AF001493.1.orf0.gene.p01|FEATURES|ADP-ribosylating_transferase_arr|rifamycin|ADP-ribosylating_transferase_arr	rifamycin	56.2
P3-t1-R2	CPT	BLAI	EF540343.1.gene2.p01|FEATURES|blaI|beta-lactam|blaI	beta-lactam	50.8
P3-t1-R2	CPT	TRUNCATED_PUTATIVE_RESPONSE_REGULATOR_ARLR	NC_002745.3251084.p01|FEATURES|truncated_putative_response_regulator_ArlR|unclassified|truncated_putative_response_regulator_ArlR	unclassified	50.6
P3-t1-R3	CPT	ABES	NC_010410.6003348.p01|FEATURES|abeS|multidrug|abeS	multidrug	57.7
P3-t1-R3	CPT	BACA	EEQ96502|FEATURES|bacA|bacitracin|bacA	bacitracin	57.4
P3-t1-R3	CPT	BACA	YP_932216|FEATURES|bacA|bacitracin|bacA	bacitracin	54.6
P3-t1-R3	CPT	TRUNCATED_PUTATIVE_RESPONSE_REGULATOR_ARLR	NC_002745.3251084.p01|FEATURES|truncated_putative_response_regulator_ArlR|unclassified|truncated_putative_response_regulator_ArlR	unclassified	54.5
P3-t1-R3	CPT	VANR	gi:506987090:ref:WP_016078505.1:|FEATURES|vanR|glycopeptide|vanR	glycopeptide	52
P3-t1-R4	CPT	ABES	NC_010410.6003348.p01|FEATURES|abeS|multidrug|abeS	multidrug	56.7
P3-t1-R4	CPT	ADP-RIBOSYLATING_TRANSFERASE_ARR	AF001493.1.orf0.gene.p01|FEATURES|ADP-ribosylating_transferase_arr|rifamycin|ADP-ribosylating_transferase_arr	rifamycin	56.6
P3-t1-R4	CPT	ADP-RIBOSYLATING_TRANSFERASE_ARR	AF001493.1.orf0.gene.p01|FEATURES|ADP-ribosylating_transferase_arr|rifamycin|ADP-ribosylating_transferase_arr	rifamycin	54
P3-t1-R4	CPT	ARR-4	ABV26705.1|FEATURES|arr-4|rifamycin|arr-4	rifamycin	57.7
P3-t1-R4	CPT	BACA	YP_932216|FEATURES|bacA|bacitracin|bacA	bacitracin	55.4
P3-t1-R4	CPT	BACA	EEQ96502|FEATURES|bacA|bacitracin|bacA	bacitracin	56.6
P3-t1-R4	CPT	KDPE	NP_415222.1|FEATURES|kdpE|aminoglycoside|kdpE	aminoglycoside	53.3
P3-t1-R4	CPT	MEXE	CP001918.1.gene1258.p01|FEATURES|mexE|multidrug|mexE	multidrug	54.8
P3-t1-R4	CPT	MULTIDRUG_ABC_TRANSPORTER	gi:919568551:ref:WP_052871170.1:|FEATURES|multidrug_ABC_transporter|multidrug|multidrug_ABC_transporter	multidrug	50.7
P3-t1-R4	CPT	TRUNCATED_PUTATIVE_RESPONSE_REGULATOR_ARLR	NC_002745.3251084.p01|FEATURES|truncated_putative_response_regulator_ArlR|unclassified|truncated_putative_response_regulator_ArlR	unclassified	50.6
P3-t1-R4	CPT	TRUNCATED_PUTATIVE_RESPONSE_REGULATOR_ARLR	NC_002745.3251084.p01|FEATURES|truncated_putative_response_regulator_ArlR|unclassified|truncated_putative_response_regulator_ArlR	unclassified	51.4
P3-t1-R4	CPT	VANR	gi:447203855:ref:WP_001281111.1:|FEATURES|vanR|glycopeptide|vanR	glycopeptide	53.1
P3-t1-R4	CPT	VANR	ZP_03105209|FEATURES|vanR|glycopeptide|vanR	glycopeptide	51.8
P3-t2-R1	CPT	ABES	NC_010410.6003348.p01|FEATURES|abeS|multidrug|abeS	multidrug	50.5
P3-t2-R1	CPT	ABES	NC_010410.6003348.p01|FEATURES|abeS|multidrug|abeS	multidrug	58.3
P3-t2-R1	CPT	BACA	EEQ96502|FEATURES|bacA|bacitracin|bacA	bacitracin	57.3
P3-t2-R1	CPT	EFRB	CDO61516.1|FEATURES|efrB|multidrug|efrB	multidrug	51.2
P3-t2-R1	CPT	ROSA	ZP_04621517|FEATURES|rosA|fosmidomycin|rosA	fosmidomycin	62.9
P3-t2-R1	CPT	TRANSCRIPTIONAL_REGULATORY_PROTEIN_CPXR_CPXR	CP001138.1.gene4273.p01|FEATURES|transcriptional_regulatory_protein_CpxR_cpxR|unclassified|transcriptional_regulatory_protein_CpxR_cpxR	unclassified	51.4
P3-t2-R1	CPT	TRUNCATED_PUTATIVE_RESPONSE_REGULATOR_ARLR	NC_002745.3251084.p01|FEATURES|truncated_putative_response_regulator_ArlR|unclassified|truncated_putative_response_regulator_ArlR	unclassified	50.7
P3-t2-R1	CPT	VANR	gi:1028850587:ref:WP_064019550.1:|FEATURES|vanR|glycopeptide|vanR	glycopeptide	52.3
P3-t2-R1	CPT	VANR	gi:506987090:ref:WP_016078505.1:|FEATURES|vanR|glycopeptide|vanR	glycopeptide	51.6
P3-t2-R3	CPT	AAC(2')-I	YP_001848841|FEATURES|aac(2')-I|aminoglycoside|aac(2')-I	aminoglycoside	52.6
P3-t2-R3	CPT	BACA	YP_001925041|FEATURES|bacA|bacitracin|bacA	bacitracin	53.6
P3-t2-R3	CPT	KDPE	NP_415222.1|FEATURES|kdpE|aminoglycoside|kdpE	aminoglycoside	52.5
P3-t2-R3	CPT	MULTIDRUG_ABC_TRANSPORTER	gi:764446018:ref:WP_044369325.1:|FEATURES|multidrug_ABC_transporter|multidrug|multidrug_ABC_transporter	multidrug	62.3
P3-t2-R3	CPT	OMPR	NC_008702.1.4607594.p01|FEATURES|ompR|multidrug|ompR	multidrug	52.4
P3-t2-R3	CPT	OMPR	gi:909830386:gb:AKU13184.1:|FEATURES|ompR|multidrug|ompR	multidrug	53.4
P3-t2-R3	CPT	PSEUDOMONAS_AERUGINOSA_EMRE	NP_253677.1|FEATURES|Pseudomonas_aeruginosa_emrE|aminoglycoside|Pseudomonas_aeruginosa_emrE	aminoglycoside	58.2
P3-t2-R3	CPT	ROSA	YP_001605796|FEATURES|rosA|fosmidomycin|rosA	fosmidomycin	59.4
P3-t2-R3	CPT	ROSA	YP_001477378|FEATURES|rosA|fosmidomycin|rosA	fosmidomycin	58.2
P3-t2-R3	CPT	ROSA	ZP_04621517|FEATURES|rosA|fosmidomycin|rosA	fosmidomycin	63.5
P3-t2-R3	CPT	ROSB	ZP_04638974|FEATURES|rosB|fosmidomycin|rosB	fosmidomycin	50.8
P3-t2-R3	CPT	RPOB2	BAD59497.1|FEATURES|rpoB2|multidrug|rpoB2	multidrug	63.5
P3-t2-R3	CPT	TETA(48)	APB03214.1|FEATURES|tetA(48)|tetracycline|tetA(48)	tetracycline	51.9
P3-t2-R3	CPT	VANR	gi:406772674:gb:AFS59920.1:|FEATURES|vanR|glycopeptide|vanR	glycopeptide	54.8
P3-t2-R3	CPT	VANR	gi:447203855:ref:WP_001281111.1:|FEATURES|vanR|glycopeptide|vanR	glycopeptide	53.1
P3-t2-R3	CPT	VANS	AY082011.1.gene2.p1|FEATURES|vanS|glycopeptide|vanS	glycopeptide	65.8
P3-t2-R3	CPT	VANU	DQ212986.1.gene3.p01|FEATURES|vanU|glycopeptide|vanU	glycopeptide	55.1
P3-t2-R4	CPT	AAC(3)-I	gi:746038505:ref:WP_039110078.1:|FEATURES|aac(3)-I|aminoglycoside|aac(3)-I	aminoglycoside	53.2
P3-t2-R4	CPT	AAC(6')-31	gi:939369456:ref:WP_054914207.1:|FEATURES|aac(6')-31|aminoglycoside|aac(6')-31	aminoglycoside	58.6
P3-t2-R4	CPT	AAC(6')-I	AB164230.1.gene1.p01|FEATURES|aac(6')-I|aminoglycoside|aac(6')-I	aminoglycoside	50.6
P3-t2-R4	CPT	AAC(6')-I	AB116646.1.gene1.p01|FEATURES|aac(6')-I|aminoglycoside|aac(6')-I	aminoglycoside	50.7
P3-t2-R4	CPT	AAC(6')-I	AB116646.1.gene1.p01|FEATURES|aac(6')-I|aminoglycoside|aac(6')-I	aminoglycoside	50.6
P3-t2-R4	CPT	AAC(6')-I	AB116646.1.gene1.p01|FEATURES|aac(6')-I|aminoglycoside|aac(6')-I	aminoglycoside	50.9
P3-t2-R4	CPT	ADP-RIBOSYLATING_TRANSFERASE_ARR	AL939114.1.orf1.gene.p01|FEATURES|ADP-ribosylating_transferase_arr|rifamycin|ADP-ribosylating_transferase_arr	rifamycin	65.3
P3-t2-R4	CPT	ADP-RIBOSYLATING_TRANSFERASE_ARR	AL939114.1.orf1.gene.p01|FEATURES|ADP-ribosylating_transferase_arr|rifamycin|ADP-ribosylating_transferase_arr	rifamycin	68.6
P3-t2-R4	CPT	ADP-RIBOSYLATING_TRANSFERASE_ARR	AF001493.1.orf0.gene.p01|FEATURES|ADP-ribosylating_transferase_arr|rifamycin|ADP-ribosylating_transferase_arr	rifamycin	61.7
P3-t2-R4	CPT	ARR-4	ABV26705.1|FEATURES|arr-4|rifamycin|arr-4	rifamycin	58.4
P3-t2-R4	CPT	BACA	YP_316450|FEATURES|bacA|bacitracin|bacA	bacitracin	54.8
P3-t2-R4	CPT	BACA	EEQ96502|FEATURES|bacA|bacitracin|bacA	bacitracin	56.6
P3-t2-R4	CPT	BACA	EEQ96502|FEATURES|bacA|bacitracin|bacA	bacitracin	58.6
P3-t2-R4	CPT	BACA	EEQ96502|FEATURES|bacA|bacitracin|bacA	bacitracin	59.8
P3-t2-R4	CPT	DFRA3	AAA25550.1|FEATURES|dfrA3|diaminopyrimidine|dfrA3	diaminopyrimidine	53.4
P3-t2-R4	CPT	KDPE	NP_415222.1|FEATURES|kdpE|aminoglycoside|kdpE	aminoglycoside	56.1
P3-t2-R4	CPT	KDPE	NP_415222.1|FEATURES|kdpE|aminoglycoside|kdpE	aminoglycoside	50.8
P3-t2-R4	CPT	MEXE	CP001918.1.gene1258.p01|FEATURES|mexE|multidrug|mexE	multidrug	54.8
P3-t2-R4	CPT	MEXF	CP000675.2.gene2298.p01|FEATURES|mexF|multidrug|mexF	multidrug	55.6
P3-t2-R4	CPT	MEXF	CP000675.2.gene2298.p01|FEATURES|mexF|multidrug|mexF	multidrug	55.8
P3-t2-R4	CPT	MTRA	CCP46065.1|FEATURES|mtrA|multidrug|mtrA	multidrug	51.1
P3-t2-R4	CPT	MTRA	CCP46065.1|FEATURES|mtrA|multidrug|mtrA	multidrug	50.7
P3-t2-R4	CPT	OMPR	NC_008702.1.4607594.p01|FEATURES|ompR|multidrug|ompR	multidrug	52.8
P3-t2-R4	CPT	OMPR	gi:909830386:gb:AKU13184.1:|FEATURES|ompR|multidrug|ompR	multidrug	50.6
P3-t2-R4	CPT	PMRF	AAC75314.1|FEATURES|PmrF|peptide|PmrF	peptide	50.5
P3-t2-R4	CPT	ROSA	ZP_04621517|FEATURES|rosA|fosmidomycin|rosA	fosmidomycin	64.2
P3-t2-R4	CPT	ROSA	YP_001605796|FEATURES|rosA|fosmidomycin|rosA	fosmidomycin	61.8
P3-t2-R4	CPT	ROSA	YP_001477378|FEATURES|rosA|fosmidomycin|rosA	fosmidomycin	58.9
P3-t2-R4	CPT	ROSB	gi:544012122:gb:ERK10884.1:|FEATURES|rosB|fosmidomycin|rosB	fosmidomycin	52.8
P3-t2-R4	CPT	ROSB	gi:544012122:gb:ERK10884.1:|FEATURES|rosB|fosmidomycin|rosB	fosmidomycin	50.6
P3-t2-R4	CPT	TETA(48)	APB03214.1|FEATURES|tetA(48)|tetracycline|tetA(48)	tetracycline	53.4
P3-t2-R4	CPT	TETA(48)	APB03214.1|FEATURES|tetA(48)|tetracycline|tetA(48)	tetracycline	51.9
P3-t2-R4	CPT	TRANSCRIPTIONAL_REGULATORY_PROTEIN_CPXR_CPXR	CP001918.1.gene5135.p01|FEATURES|transcriptional_regulatory_protein_CpxR_cpxR|unclassified|transcriptional_regulatory_protein_CpxR_cpxR	unclassified	50.8
P3-t2-R4	CPT	TRUNCATED_PUTATIVE_RESPONSE_REGULATOR_ARLR	NC_002745.3251084.p01|FEATURES|truncated_putative_response_regulator_ArlR|unclassified|truncated_putative_response_regulator_ArlR	unclassified	50.6
P3-t2-R4	CPT	TRUNCATED_PUTATIVE_RESPONSE_REGULATOR_ARLR	NC_002745.3251084.p01|FEATURES|truncated_putative_response_regulator_ArlR|unclassified|truncated_putative_response_regulator_ArlR	unclassified	52
P3-t2-R4	CPT	TRUNCATED_PUTATIVE_RESPONSE_REGULATOR_ARLR	gi:446114283:ref:WP_000192138.1:|FEATURES|truncated_putative_response_regulator_ArlR|unclassified|truncated_putative_response_regulator_ArlR	unclassified	62.8
P3-t2-R4	CPT	VANR	AF155139.2.gene2.p01|FEATURES|vanR|glycopeptide|vanR	glycopeptide	50.2
P3-t2-R4	CPT	VANR	ZP_03105209|FEATURES|vanR|glycopeptide|vanR	glycopeptide	52
P3-t2-R4	CPT	VANR	AF155139.2.gene2.p01|FEATURES|vanR|glycopeptide|vanR	glycopeptide	50.5
P3-t2-R4	CPT	VANR	gi:950233763:ref:WP_057277726.1:|FEATURES|vanR|glycopeptide|vanR	glycopeptide	50.2
P3-t2-R4	CPT	VANR	gi:447203855:ref:WP_001281111.1:|FEATURES|vanR|glycopeptide|vanR	glycopeptide	53.1
P3-t2-R4	CPT	VANR	FJ872411.1.gene44.p01|FEATURES|vanR|glycopeptide|vanR	glycopeptide	51.8
P3-t2-R4	CPT	VANR	gi:506987090:ref:WP_016078505.1:|FEATURES|vanR|glycopeptide|vanR	glycopeptide	51
P3-t2-R4	CPT	VANR	gi:406772674:gb:AFS59920.1:|FEATURES|vanR|glycopeptide|vanR	glycopeptide	54.4
P3-t2-R4	CPT	VANR	gi:944023697:ref:WP_055613131.1:|FEATURES|vanR|glycopeptide|vanR	glycopeptide	50.5
P4-t0-R1	CPT	ABES	NC_010410.6003348.p01|FEATURES|abeS|multidrug|abeS	multidrug	57.7
P4-t0-R1	CPT	ABES	NC_010410.6003348.p01|FEATURES|abeS|multidrug|abeS	multidrug	55.7
P4-t0-R1	CPT	ADP-RIBOSYLATING_TRANSFERASE_ARR	AL939114.1.orf1.gene.p01|FEATURES|ADP-ribosylating_transferase_arr|rifamycin|ADP-ribosylating_transferase_arr	rifamycin	80.1
P4-t0-R1	CPT	BACA	YP_001416709|FEATURES|bacA|bacitracin|bacA	bacitracin	66.8
P4-t0-R1	CPT	BACA	EEQ96502|FEATURES|bacA|bacitracin|bacA	bacitracin	68.1
P4-t0-R1	CPT	BACA	YP_001416709|FEATURES|bacA|bacitracin|bacA	bacitracin	68.1
P4-t0-R1	CPT	BACA	YP_001416709|FEATURES|bacA|bacitracin|bacA	bacitracin	66.4
P4-t0-R1	CPT	BLEO	NC_002758.1119995.p01|FEATURES|bleO|glycopeptide|bleO	glycopeptide	50.4
P4-t0-R1	CPT	CLASS_A	gi:1039668493:ref:WP_064960176.1:|FEATURES|class_A|beta-lactam|class_A	beta-lactam	62.5
P4-t0-R1	CPT	KDPE	NP_415222.1|FEATURES|kdpE|aminoglycoside|kdpE	aminoglycoside	53.8
P4-t0-R1	CPT	MEXF	CP000675.2.gene2298.p01|FEATURES|mexF|multidrug|mexF	multidrug	54.4
P4-t0-R1	CPT	MEXW	YP_350221|FEATURES|mexW|multidrug|mexW	multidrug	53.3
P4-t0-R1	CPT	OMPR	gi:909830386:gb:AKU13184.1:|FEATURES|ompR|multidrug|ompR	multidrug	53.4
P4-t0-R1	CPT	OMPR	gi:909830386:gb:AKU13184.1:|FEATURES|ompR|multidrug|ompR	multidrug	68.1
P4-t0-R1	CPT	OMPR	NC_008702.1.4607594.p01|FEATURES|ompR|multidrug|ompR	multidrug	52.8
P4-t0-R1	CPT	OMPR	NC_008702.1.4607594.p01|FEATURES|ompR|multidrug|ompR	multidrug	53.2
P4-t0-R1	CPT	PSEUDOMONAS_AERUGINOSA_EMRE	NP_253677.1|FEATURES|Pseudomonas_aeruginosa_emrE|aminoglycoside|Pseudomonas_aeruginosa_emrE	aminoglycoside	57.1
P4-t0-R1	CPT	RIFAMPIN_MONOOXYGENASE	gi:769934495:ref:WP_045068423.1:|FEATURES|rifampin_monooxygenase|rifamycin|rifampin_monooxygenase	rifamycin	68.4
P4-t0-R1	CPT	ROSA	YP_001477378|FEATURES|rosA|fosmidomycin|rosA	fosmidomycin	58.7
P4-t0-R1	CPT	ROSA	YP_001477378|FEATURES|rosA|fosmidomycin|rosA	fosmidomycin	58.7
P4-t0-R1	CPT	ROSA	YP_001605796|FEATURES|rosA|fosmidomycin|rosA	fosmidomycin	61.4
P4-t0-R1	CPT	ROSA	YP_001605796|FEATURES|rosA|fosmidomycin|rosA	fosmidomycin	63.3
P4-t0-R1	CPT	ROSA	YP_001477378|FEATURES|rosA|fosmidomycin|rosA	fosmidomycin	59.3
P4-t0-R1	CPT	ROSB	YP_001401994|FEATURES|rosB|fosmidomycin|rosB	fosmidomycin	57.7
P4-t0-R1	CPT	ROSB	gi:1001786599:ref:WP_061324791.1:|FEATURES|rosB|fosmidomycin|rosB	fosmidomycin	53.9
P4-t0-R1	CPT	ROSB	gi:896190680:ref:WP_049199932.1:|FEATURES|rosB|fosmidomycin|rosB	fosmidomycin	59
P4-t0-R1	CPT	ROSB	AAS61092|FEATURES|rosB|fosmidomycin|rosB	fosmidomycin	51.7
P4-t0-R1	CPT	ROSB	gi:896190680:ref:WP_049199932.1:|FEATURES|rosB|fosmidomycin|rosB	fosmidomycin	59.3
P4-t0-R1	CPT	TETA(48)	APB03214.1|FEATURES|tetA(48)|tetracycline|tetA(48)	tetracycline	51.8
P4-t0-R1	CPT	TRANSCRIPTIONAL_REGULATORY_PROTEIN_CPXR_CPXR	CP000675.2.gene1535.p01|FEATURES|transcriptional_regulatory_protein_CpxR_cpxR|unclassified|transcriptional_regulatory_protein_CpxR_cpxR	unclassified	53.4
P4-t0-R1	CPT	TRUNCATED_PUTATIVE_RESPONSE_REGULATOR_ARLR	NC_002745.3251084.p01|FEATURES|truncated_putative_response_regulator_ArlR|unclassified|truncated_putative_response_regulator_ArlR	unclassified	52
P4-t0-R1	CPT	TRUNCATED_PUTATIVE_RESPONSE_REGULATOR_ARLR	NC_002745.3251084.p01|FEATURES|truncated_putative_response_regulator_ArlR|unclassified|truncated_putative_response_regulator_ArlR	unclassified	51.4
P4-t0-R1	CPT	VANR	AF155139.2.gene2.p01|FEATURES|vanR|glycopeptide|vanR	glycopeptide	50.7
P4-t0-R1	CPT	VANRI	WP_011461303.1|FEATURES|vanRI|glycopeptide|vanRI	glycopeptide	65
P4-t0-R2	CPT	AAC(6')-I	AB164230.1.gene1.p01|FEATURES|aac(6')-I|aminoglycoside|aac(6')-I	aminoglycoside	50.3
P4-t0-R2	CPT	BACA	YP_981592|FEATURES|bacA|bacitracin|bacA	bacitracin	91.3
P4-t0-R2	CPT	BACA	YP_523088|FEATURES|bacA|bacitracin|bacA	bacitracin	97.8
P4-t0-R2	CPT	EMRB	gi:740320277:ref:WP_038157443.1:|FEATURES|emrB|multidrug|emrB	multidrug	51.4
P4-t0-R2	CPT	KASUGAMYCIN_RESISTANCE_PROTEIN_KSGA	YP_001439344|FEATURES|kasugamycin_resistance_protein_ksgA|aminoglycoside|kasugamycin_resistance_protein_ksgA	aminoglycoside	54.6
P4-t0-R2	CPT	MEXW	YP_350221|FEATURES|mexW|multidrug|mexW	multidrug	54.8
P4-t0-R2	CPT	OMPR	NC_008702.1.4607594.p01|FEATURES|ompR|multidrug|ompR	multidrug	52.8
P4-t0-R2	CPT	OPRM	YP_001345922|FEATURES|oprM|multidrug|oprM	multidrug	50.8
P4-t0-R2	CPT	VANR	AF162694.1.gene5.p01|FEATURES|vanR|glycopeptide|vanR	glycopeptide	51.4
P4-t0-R3	CPT	AAC(6')-I	AB164230.1.gene1.p01|FEATURES|aac(6')-I|aminoglycoside|aac(6')-I	aminoglycoside	51.2
P4-t0-R3	CPT	ABES	NC_010410.6003348.p01|FEATURES|abeS|multidrug|abeS	multidrug	58.1
P4-t0-R3	CPT	ADP-RIBOSYLATING_TRANSFERASE_ARR	AF001493.1.orf0.gene.p01|FEATURES|ADP-ribosylating_transferase_arr|rifamycin|ADP-ribosylating_transferase_arr	rifamycin	74.6
P4-t0-R3	CPT	ADP-RIBOSYLATING_TRANSFERASE_ARR	AF001493.1.orf0.gene.p01|FEATURES|ADP-ribosylating_transferase_arr|rifamycin|ADP-ribosylating_transferase_arr	rifamycin	62.1
P4-t0-R3	CPT	ADP-RIBOSYLATING_TRANSFERASE_ARR	AL939114.1.orf1.gene.p01|FEATURES|ADP-ribosylating_transferase_arr|rifamycin|ADP-ribosylating_transferase_arr	rifamycin	63.6
P4-t0-R3	CPT	APH(3'')-I	DQ464881.1.gene4.p01|FEATURES|aph(3'')-I|aminoglycoside|aph(3'')-I	aminoglycoside	52.2
P4-t0-R3	CPT	BACA	EEQ96502|FEATURES|bacA|bacitracin|bacA	bacitracin	60.7
P4-t0-R3	CPT	BACA	YP_001416709|FEATURES|bacA|bacitracin|bacA	bacitracin	67.2
P4-t0-R3	CPT	BACA	EEQ96502|FEATURES|bacA|bacitracin|bacA	bacitracin	64.2
P4-t0-R3	CPT	BACA	EEQ96502|FEATURES|bacA|bacitracin|bacA	bacitracin	57.9
P4-t0-R3	CPT	BAER	YP_490321.1|FEATURES|baeR|multidrug|baeR	multidrug	61.4
P4-t0-R3	CPT	BRP(MBL)	YP_007652797.1|FEATURES|BRP(MBL)|glycopeptide|BRP(MBL)	glycopeptide	50.4
P4-t0-R3	CPT	CHLORAMPHENICOL_EXPORTER	AF024666.2.gene33.p01|FEATURES|chloramphenicol_exporter|phenicol|chloramphenicol_exporter	phenicol	52.2
P4-t0-R3	CPT	DFRA3	AAA25550.1|FEATURES|dfrA3|diaminopyrimidine|dfrA3	diaminopyrimidine	54.3
P4-t0-R3	CPT	EFRB	CDO61516.1|FEATURES|efrB|multidrug|efrB	multidrug	52.6
P4-t0-R3	CPT	GOLS	NP_459349.1|FEATURES|golS|multidrug|golS	multidrug	54.3
P4-t0-R3	CPT	KDPE	NP_415222.1|FEATURES|kdpE|aminoglycoside|kdpE	aminoglycoside	52.2
P4-t0-R3	CPT	LRFA	AAC43550.1|FEATURES|lrfA|fluoroquinolone|lrfA	fluoroquinolone	59.8
P4-t0-R3	CPT	MEXF	CP000675.2.gene2298.p01|FEATURES|mexF|multidrug|mexF	multidrug	55.1
P4-t0-R3	CPT	MEXF	gi:852275723:ref:WP_048329135.1:|FEATURES|mexF|multidrug|mexF	multidrug	51.9
P4-t0-R3	CPT	MEXF	gi:489273629:ref:WP_003181339.1:|FEATURES|mexF|multidrug|mexF	multidrug	52.8
P4-t0-R3	CPT	MEXF	gi:966511896:ref:WP_058528450.1:|FEATURES|mexF|multidrug|mexF	multidrug	50.4
P4-t0-R3	CPT	MEXF	CP000675.2.gene2298.p01|FEATURES|mexF|multidrug|mexF	multidrug	52.2
P4-t0-R3	CPT	MEXW	YP_350221|FEATURES|mexW|multidrug|mexW	multidrug	55
P4-t0-R3	CPT	MTRA	CCP46065.1|FEATURES|mtrA|multidrug|mtrA	multidrug	75.4
P4-t0-R3	CPT	OLED	DQ195536.2.orf0.gene.p01|FEATURES|oleD|MLS|oleD	MLS	68.8
P4-t0-R3	CPT	OMPR	gi:514966815:ref:WP_016655114.1:|FEATURES|ompR|multidrug|ompR	multidrug	50.4
P4-t0-R3	CPT	OMPR	NC_008702.1.4607594.p01|FEATURES|ompR|multidrug|ompR	multidrug	52.8
P4-t0-R3	CPT	OMPR	gi:909830386:gb:AKU13184.1:|FEATURES|ompR|multidrug|ompR	multidrug	54.9
P4-t0-R3	CPT	OMPR	gi:909830386:gb:AKU13184.1:|FEATURES|ompR|multidrug|ompR	multidrug	67.6
P4-t0-R3	CPT	OTRC	AAR96051.1|FEATURES|otrC|tetracycline|otrC	tetracycline	76.1
P4-t0-R3	CPT	PUROMYCIN_RESISTANCE_PROTEIN	P42670|FEATURES|puromycin_resistance_protein|nucleoside|puromycin_resistance_protein	nucleoside	52
P4-t0-R3	CPT	RIFAMPIN_MONOOXYGENASE	gi:532496682:ref:WP_020969143.1:|FEATURES|rifampin_monooxygenase|rifamycin|rifampin_monooxygenase	rifamycin	70.5
P4-t0-R3	CPT	ROSA	ZP_04621517|FEATURES|rosA|fosmidomycin|rosA	fosmidomycin	61.8
P4-t0-R3	CPT	ROSA	YP_001605796|FEATURES|rosA|fosmidomycin|rosA	fosmidomycin	63.3
P4-t0-R3	CPT	ROSB	AAS61092|FEATURES|rosB|fosmidomycin|rosB	fosmidomycin	51.2
P4-t0-R3	CPT	ROSB	gi:1001786599:ref:WP_061324791.1:|FEATURES|rosB|fosmidomycin|rosB	fosmidomycin	52.7
P4-t0-R3	CPT	ROSB	ZP_04638974|FEATURES|rosB|fosmidomycin|rosB	fosmidomycin	58.7
P4-t0-R3	CPT	TCMA	YP_002181880|FEATURES|tcmA|tetracenomycin_C|tcmA	tetracenomycin_C	80.2
P4-t0-R3	CPT	TETA(48)	APB03214.1|FEATURES|tetA(48)|tetracycline|tetA(48)	tetracycline	50.2
P4-t0-R3	CPT	TETA(48)	APB03214.1|FEATURES|tetA(48)|tetracycline|tetA(48)	tetracycline	51.3
P4-t0-R3	CPT	TETA(48)	APB03214.1|FEATURES|tetA(48)|tetracycline|tetA(48)	tetracycline	54.3
P4-t0-R3	CPT	TETA(48)	APB03214.1|FEATURES|tetA(48)|tetracycline|tetA(48)	tetracycline	52.8
P4-t0-R3	CPT	TRUNCATED_PUTATIVE_RESPONSE_REGULATOR_ARLR	NC_002745.3251084.p01|FEATURES|truncated_putative_response_regulator_ArlR|unclassified|truncated_putative_response_regulator_ArlR	unclassified	52
P4-t0-R3	CPT	TRUNCATED_PUTATIVE_RESPONSE_REGULATOR_ARLR	NC_002745.3251084.p01|FEATURES|truncated_putative_response_regulator_ArlR|unclassified|truncated_putative_response_regulator_ArlR	unclassified	55.4
P4-t0-R3	CPT	VANJ	NP_627787|FEATURES|vanJ|glycopeptide|vanJ	glycopeptide	59
P4-t0-R3	CPT	VANR	gi:938897327:ref:WP_054681472.1:|FEATURES|vanR|glycopeptide|vanR	glycopeptide	55.5
P4-t0-R3	CPT	VANR	gi:976142370:ref:WP_059301720.1:|FEATURES|vanR|glycopeptide|vanR	glycopeptide	90.4
P4-t0-R3	CPT	VANR	AF155139.2.gene2.p01|FEATURES|vanR|glycopeptide|vanR	glycopeptide	64
P4-t0-R3	CPT	VANRI	WP_011461303.1|FEATURES|vanRI|glycopeptide|vanRI	glycopeptide	66.8
P4-t0-R3	CPT	VATB	U19459.gene.p01|FEATURES|vatB|MLS|vatB	MLS	54.7
P4-t1-R4	CPT	ABES	NC_010410.6003348.p01|FEATURES|abeS|multidrug|abeS	multidrug	64.2
P4-t1-R4	CPT	DFRA3	AAA25550.1|FEATURES|dfrA3|diaminopyrimidine|dfrA3	diaminopyrimidine	53.7
P4-t1-R4	CPT	DFRA3	AAA25550.1|FEATURES|dfrA3|diaminopyrimidine|dfrA3	diaminopyrimidine	53.1
P4-t1-R4	CPT	GOLS	NP_459349.1|FEATURES|golS|multidrug|golS	multidrug	54.3
P4-t1-R4	CPT	KASUGAMYCIN_RESISTANCE_PROTEIN_KSGA	A7FMC1|FEATURES|kasugamycin_resistance_protein_ksgA|aminoglycoside|kasugamycin_resistance_protein_ksgA	aminoglycoside	52.3
P4-t1-R4	CPT	MEXF	gi:966511896:ref:WP_058528450.1:|FEATURES|mexF|multidrug|mexF	multidrug	50.4
P4-t1-R4	CPT	MEXF	gi:966511896:ref:WP_058528450.1:|FEATURES|mexF|multidrug|mexF	multidrug	52.2
P4-t1-R4	CPT	MEXF	CP000675.2.gene2298.p01|FEATURES|mexF|multidrug|mexF	multidrug	50.1
P4-t1-R4	CPT	OMPR	gi:909830386:gb:AKU13184.1:|FEATURES|ompR|multidrug|ompR	multidrug	54.5
P4-t1-R4	CPT	OMPR	NC_008702.1.4607594.p01|FEATURES|ompR|multidrug|ompR	multidrug	52.4
P4-t1-R4	CPT	OPRM	NC_008702.1.4606278.p01|FEATURES|oprM|multidrug|oprM	multidrug	56.1
P4-t1-R4	CPT	OPRM	NC_008702.1.4607681.p01|FEATURES|oprM|multidrug|oprM	multidrug	51.3
P4-t1-R4	CPT	ROSB	gi:1001786599:ref:WP_061324791.1:|FEATURES|rosB|fosmidomycin|rosB	fosmidomycin	52.7
P4-t1-R4	CPT	ROSB	gi:896190680:ref:WP_049199932.1:|FEATURES|rosB|fosmidomycin|rosB	fosmidomycin	58.1
P4-t1-R4	CPT	RPOB2	BAD59497.1|FEATURES|rpoB2|multidrug|rpoB2	multidrug	51.4
P4-t1-R4	CPT	TRUNCATED_PUTATIVE_RESPONSE_REGULATOR_ARLR	NC_002951.3238224.p01|FEATURES|truncated_putative_response_regulator_ArlR|unclassified|truncated_putative_response_regulator_ArlR	unclassified	54.2
P4-t1-R4	CPT	TRUNCATED_PUTATIVE_RESPONSE_REGULATOR_ARLR	NC_002951.3238224.p01|FEATURES|truncated_putative_response_regulator_ArlR|unclassified|truncated_putative_response_regulator_ArlR	unclassified	53.6
P4-t1-R4	CPT	VANS	AY082011.1.gene2.p1|FEATURES|vanS|glycopeptide|vanS	glycopeptide	69.8
P4-t2-R1	CPT	BACA	YP_523088|FEATURES|bacA|bacitracin|bacA	bacitracin	95.3
P4-t2-R1	CPT	CLASS_A	gi:488100621:ref:WP_002172018.1:|FEATURES|class_A|beta-lactam|class_A	beta-lactam	73.2
P4-t2-R1	CPT	FOSX	gi:1005599623:ref:WP_061684947.1:|FEATURES|fosX|fosfomycin|fosX	fosfomycin	55.5
P4-t2-R1	CPT	KASUGAMYCIN_RESISTANCE_PROTEIN_KSGA	YP_001439344|FEATURES|kasugamycin_resistance_protein_ksgA|aminoglycoside|kasugamycin_resistance_protein_ksgA	aminoglycoside	54.6
P4-t2-R1	CPT	MEXW	YP_350221|FEATURES|mexW|multidrug|mexW	multidrug	55
P4-t2-R1	CPT	OMPR	gi:909830386:gb:AKU13184.1:|FEATURES|ompR|multidrug|ompR	multidrug	63
P4-t2-R1	CPT	ROSA	YP_001605796|FEATURES|rosA|fosmidomycin|rosA	fosmidomycin	63.5
P4-t2-R1	CPT	SUL4	WP_102607457.1|FEATURES|sul4|sulfonamide|sul4	sulfonamide	52.7
P4-t2-R1	CPT	VANKI	WP_011461306.1|FEATURES|vanKI|glycopeptide|vanKI	glycopeptide	54.1
P4-t2-R1	CPT	VANR	AAQ12900|FEATURES|vanR|glycopeptide|vanR	glycopeptide	55.2
P4-t2-R2	CPT	BACA	ZP_02635322|FEATURES|bacA|bacitracin|bacA	bacitracin	53
P4-t2-R2	CPT	BACA	YP_001644180|FEATURES|bacA|bacitracin|bacA	bacitracin	64.9
P4-t2-R2	CPT	MEXF	CP000675.2.gene2298.p01|FEATURES|mexF|multidrug|mexF	multidrug	55.1
P4-t2-R2	CPT	MULTIDRUG_ABC_TRANSPORTER	gi:686302687:ref:WP_031866869.1:|FEATURES|multidrug_ABC_transporter|multidrug|multidrug_ABC_transporter	multidrug	54.6
P4-t2-R2	CPT	RPOB2	BAD59497.1|FEATURES|rpoB2|multidrug|rpoB2	multidrug	52.5
P4-t2-R2	CPT	TAEA	APB03219.1|FEATURES|TaeA|pleuromutilin|TaeA	pleuromutilin	52
P4-t2-R2	CPT	VANR	gi:507059692:ref:WP_016130597.1:|FEATURES|vanR|glycopeptide|vanR	glycopeptide	52.8
P4-t2-R2	CPT	VANR	gi:950233763:ref:WP_057277726.1:|FEATURES|vanR|glycopeptide|vanR	glycopeptide	54.8
P4-t2-R2	CPT	VANS	AY082011.1.gene2.p1|FEATURES|vanS|glycopeptide|vanS	glycopeptide	69.8
P4-t2-R3	CPT	ABES	NC_010410.6003348.p01|FEATURES|abeS|multidrug|abeS	multidrug	63.2
P4-t2-R3	CPT	ADP-RIBOSYLATING_TRANSFERASE_ARR	AL939114.1.orf1.gene.p01|FEATURES|ADP-ribosylating_transferase_arr|rifamycin|ADP-ribosylating_transferase_arr	rifamycin	65.3
P4-t2-R3	CPT	BACA	EEQ96502|FEATURES|bacA|bacitracin|bacA	bacitracin	53.5
P4-t2-R3	CPT	CATA	P20074|FEATURES|catA|phenicol|catA	phenicol	64.5
P4-t2-R3	CPT	DFRA3	AAA25550.1|FEATURES|dfrA3|diaminopyrimidine|dfrA3	diaminopyrimidine	50.4
P4-t2-R3	CPT	EMRE	CP001138.1.gene1489.p01|FEATURES|emrE|multidrug|emrE	multidrug	55.4
P4-t2-R3	CPT	MEXF	gi:966511896:ref:WP_058528450.1:|FEATURES|mexF|multidrug|mexF	multidrug	50.4
P4-t2-R3	CPT	RIFAMPIN_MONOOXYGENASE	gi:544923113:ref:WP_021332509.1:|FEATURES|rifampin_monooxygenase|rifamycin|rifampin_monooxygenase	rifamycin	66.5
P4-t2-R3	CPT	RPOB2	BAD59497.1|FEATURES|rpoB2|multidrug|rpoB2	multidrug	50.1
P4-t2-R3	CPT	RPOB2	BAD59497.1|FEATURES|rpoB2|multidrug|rpoB2	multidrug	69
P4-t2-R3	CPT	TRUNCATED_PUTATIVE_RESPONSE_REGULATOR_ARLR	NC_002745.3251084.p01|FEATURES|truncated_putative_response_regulator_ArlR|unclassified|truncated_putative_response_regulator_ArlR	unclassified	62
P4-t2-R3	CPT	TRUNCATED_PUTATIVE_RESPONSE_REGULATOR_ARLR	NC_002745.3251084.p01|FEATURES|truncated_putative_response_regulator_ArlR|unclassified|truncated_putative_response_regulator_ArlR	unclassified	57.4
P4-t2-R3	CPT	TRUNCATED_PUTATIVE_RESPONSE_REGULATOR_ARLR	NC_002745.3251084.p01|FEATURES|truncated_putative_response_regulator_ArlR|unclassified|truncated_putative_response_regulator_ArlR	unclassified	54.3
P4-t2-R3	CPT	VANRI	WP_011461303.1|FEATURES|vanRI|glycopeptide|vanRI	glycopeptide	65
P4-t2-R4	CPT	BACA	ZP_01172287|FEATURES|bacA|bacitracin|bacA	bacitracin	75.7
P4-t2-R4	CPT	KDPE	NP_415222.1|FEATURES|kdpE|aminoglycoside|kdpE	aminoglycoside	50.9
P4-t2-R4	CPT	MULTIDRUG_ABC_TRANSPORTER	gi:686302687:ref:WP_031866869.1:|FEATURES|multidrug_ABC_transporter|multidrug|multidrug_ABC_transporter	multidrug	54.9
P4-t2-R4	CPT	RIFAMPIN_MONOOXYGENASE	gi:527106108:ref:WP_020907004.1:|FEATURES|rifampin_monooxygenase|rifamycin|rifampin_monooxygenase	rifamycin	67.4
P4-t2-R4	CPT	ROSA	ZP_04621517|FEATURES|rosA|fosmidomycin|rosA	fosmidomycin	63.4
P4-t2-R4	CPT	RPOB2	BAD59497.1|FEATURES|rpoB2|multidrug|rpoB2	multidrug	68.8
P4-t2-R4	CPT	VANR	AAQ12900|FEATURES|vanR|glycopeptide|vanR	glycopeptide	54.7
P4-t2-R4	CPT	VANS	AY082011.1.gene2.p1|FEATURES|vanS|glycopeptide|vanS	glycopeptide	69.8
P5-t0-R1	CPT	ABES	NC_010410.6003348.p01|FEATURES|abeS|multidrug|abeS	multidrug	57.7
P5-t0-R1	CPT	BACA	EEQ96502|FEATURES|bacA|bacitracin|bacA	bacitracin	57.1
P5-t0-R1	CPT	EFRB	CDO61516.1|FEATURES|efrB|multidrug|efrB	multidrug	50.6
P5-t0-R1	CPT	TRUNCATED_PUTATIVE_RESPONSE_REGULATOR_ARLR	NC_002745.3251084.p01|FEATURES|truncated_putative_response_regulator_ArlR|unclassified|truncated_putative_response_regulator_ArlR	unclassified	51.3
P5-t0-R1	CPT	TRUNCATED_PUTATIVE_RESPONSE_REGULATOR_ARLR	NC_002745.3251084.p01|FEATURES|truncated_putative_response_regulator_ArlR|unclassified|truncated_putative_response_regulator_ArlR	unclassified	54.2
P5-t0-R2	CPT	ABES	NC_010410.6003348.p01|FEATURES|abeS|multidrug|abeS	multidrug	57.7
P5-t0-R2	CPT	TRUNCATED_PUTATIVE_RESPONSE_REGULATOR_ARLR	NC_002745.3251084.p01|FEATURES|truncated_putative_response_regulator_ArlR|unclassified|truncated_putative_response_regulator_ArlR	unclassified	58.7
P5-t0-R3	CPT	ABES	NC_010410.6003348.p01|FEATURES|abeS|multidrug|abeS	multidrug	57.7
P5-t0-R3	CPT	ADP-RIBOSYLATING_TRANSFERASE_ARR	AF001493.1.orf0.gene.p01|FEATURES|ADP-ribosylating_transferase_arr|rifamycin|ADP-ribosylating_transferase_arr	rifamycin	59.2
P5-t0-R3	CPT	BACA	YP_001785754|FEATURES|bacA|bacitracin|bacA	bacitracin	56.9
P5-t0-R3	CPT	EMRE	CP001138.1.gene1489.p01|FEATURES|emrE|multidrug|emrE	multidrug	55.8
P5-t0-R3	CPT	EMRE	gi:353577773:gb:EHC39833.1:|FEATURES|emrE|multidrug|emrE	multidrug	60.4
P5-t0-R3	CPT	OMPR	NC_008702.1.4607594.p01|FEATURES|ompR|multidrug|ompR	multidrug	54.7
P5-t0-R3	CPT	RPOB2	BAD59497.1|FEATURES|rpoB2|multidrug|rpoB2	multidrug	54.5
P5-t0-R3	CPT	VANR	ZP_03105209|FEATURES|vanR|glycopeptide|vanR	glycopeptide	53.6
P5-t0-R3	CPT	VANR	CAB61229|FEATURES|vanR|glycopeptide|vanR	glycopeptide	52
P5-t0-R3	CPT	VANRI	WP_011461303.1|FEATURES|vanRI|glycopeptide|vanRI	glycopeptide	52.2
P5-t1-R1	CPT	BACA	YP_001780068|FEATURES|bacA|bacitracin|bacA	bacitracin	53.4
P5-t1-R1	CPT	BACA	EEQ96502|FEATURES|bacA|bacitracin|bacA	bacitracin	57.9
P5-t1-R1	CPT	LLMA_23S_RIBOSOMAL_RNA_METHYLTRANSFERASE	APB03216.1|FEATURES|LlmA_23S_ribosomal_RNA_methyltransferase|MLS|LlmA_23S_ribosomal_RNA_methyltransferase	MLS	61.5
P5-t1-R1	CPT	MEFA	gi:653615298:ref:WP_027625762.1:|FEATURES|mefA|MLS|mefA	MLS	56.9
P5-t1-R1	CPT	MEXF	CP000675.2.gene2298.p01|FEATURES|mexF|multidrug|mexF	multidrug	55.3
P5-t1-R1	CPT	OMPR	NC_008702.1.4607594.p01|FEATURES|ompR|multidrug|ompR	multidrug	52.7
P5-t1-R1	CPT	RPOB2	BAD59497.1|FEATURES|rpoB2|multidrug|rpoB2	multidrug	57
P5-t1-R1	CPT	SUL4	WP_102607457.1|FEATURES|sul4|sulfonamide|sul4	sulfonamide	52.2
P5-t1-R1	CPT	VANR	gi:506987090:ref:WP_016078505.1:|FEATURES|vanR|glycopeptide|vanR	glycopeptide	54.3
P5-t1-R2	CPT	BACA	EEQ96502|FEATURES|bacA|bacitracin|bacA	bacitracin	56.6
P5-t1-R2	CPT	EMRE	CP001138.1.gene1489.p01|FEATURES|emrE|multidrug|emrE	multidrug	57.4
P5-t1-R2	CPT	VANR	gi:983283047:ref:WP_060475095.1:|FEATURES|vanR|glycopeptide|vanR	glycopeptide	53.8
P5-t1-R3	CPT	BACA	EEQ96502|FEATURES|bacA|bacitracin|bacA	bacitracin	56.5
P5-t1-R3	CPT	BACA	ZP_04055725|FEATURES|bacA|bacitracin|bacA	bacitracin	57.5
P5-t1-R3	CPT	BACA	ZP_00051658|FEATURES|bacA|bacitracin|bacA	bacitracin	52.6
P5-t1-R3	CPT	METALLO-BETA-LACTAMASE	AAM93063|FEATURES|metallo-beta-lactamase|beta-lactam|metallo-beta-lactamase	beta-lactam	50.6
P5-t1-R3	CPT	OMPR	NC_008702.1.4607594.p01|FEATURES|ompR|multidrug|ompR	multidrug	51.4
P5-t1-R3	CPT	PSEUDOMONAS_AERUGINOSA_EMRE	NP_253677.1|FEATURES|Pseudomonas_aeruginosa_emrE|aminoglycoside|Pseudomonas_aeruginosa_emrE	aminoglycoside	53.4
P5-t1-R3	CPT	TRUNCATED_PUTATIVE_RESPONSE_REGULATOR_ARLR	NC_002951.3238224.p01|FEATURES|truncated_putative_response_regulator_ArlR|unclassified|truncated_putative_response_regulator_ArlR	unclassified	55.8
P5-t1-R3	CPT	VANR	gi:506987090:ref:WP_016078505.1:|FEATURES|vanR|glycopeptide|vanR	glycopeptide	54.3
P5-t1-R3	CPT	VANS	AY082011.1.gene2.p1|FEATURES|vanS|glycopeptide|vanS	glycopeptide	70.8
P5-t1-R4	CPT	ABES	NC_010410.6003348.p01|FEATURES|abeS|multidrug|abeS	multidrug	57.7
P5-t1-R4	CPT	ABES	NC_010410.6003348.p01|FEATURES|abeS|multidrug|abeS	multidrug	62.9
P5-t1-R4	CPT	ADP-RIBOSYLATING_TRANSFERASE_ARR	AF001493.1.orf0.gene.p01|FEATURES|ADP-ribosylating_transferase_arr|rifamycin|ADP-ribosylating_transferase_arr	rifamycin	59.5
P5-t1-R4	CPT	BACA	YP_001780068|FEATURES|bacA|bacitracin|bacA	bacitracin	53
P5-t1-R4	CPT	BACA	ZP_02635322|FEATURES|bacA|bacitracin|bacA	bacitracin	50.9
P5-t1-R4	CPT	BACA	YP_001780068|FEATURES|bacA|bacitracin|bacA	bacitracin	52.9
P5-t1-R4	CPT	EMRB-QACA_FAMILY_MAJOR_FACILITATOR_TRANSPORTER	gi:409744629:gb:EKN43141.1:|FEATURES|EmrB-QacA_family_major_facilitator_transporter|multidrug|EmrB-QacA_family_major_facilitator_transporter	multidrug	53.3
P5-t1-R4	CPT	LLMA_23S_RIBOSOMAL_RNA_METHYLTRANSFERASE	APB03216.1|FEATURES|LlmA_23S_ribosomal_RNA_methyltransferase|MLS|LlmA_23S_ribosomal_RNA_methyltransferase	MLS	60.6
P5-t1-R4	CPT	MEFA	gi:653615298:ref:WP_027625762.1:|FEATURES|mefA|MLS|mefA	MLS	56.1
P5-t1-R4	CPT	OMPR	NC_008702.1.4607594.p01|FEATURES|ompR|multidrug|ompR	multidrug	52.8
P5-t1-R4	CPT	OMPR	gi:909830386:gb:AKU13184.1:|FEATURES|ompR|multidrug|ompR	multidrug	55
P5-t1-R4	CPT	ROSA	YP_001605796|FEATURES|rosA|fosmidomycin|rosA	fosmidomycin	59.8
P5-t1-R4	CPT	ROSA	YP_001477378|FEATURES|rosA|fosmidomycin|rosA	fosmidomycin	60.6
P5-t1-R4	CPT	RPHB	APB03222.1|FEATURES|rphB|rifamycin|rphB	rifamycin	59.5
P5-t1-R4	CPT	RPOB2	BAD59497.1|FEATURES|rpoB2|multidrug|rpoB2	multidrug	55.4
P5-t1-R4	CPT	TAEA	APB03219.1|FEATURES|TaeA|pleuromutilin|TaeA	pleuromutilin	50.9
P5-t1-R4	CPT	TRUNCATED_PUTATIVE_RESPONSE_REGULATOR_ARLR	NC_002951.3238224.p01|FEATURES|truncated_putative_response_regulator_ArlR|unclassified|truncated_putative_response_regulator_ArlR	unclassified	54.8
P5-t1-R4	CPT	VANG	gi:1028100561:ref:WP_063856696.1:|FEATURES|vanG|glycopeptide|vanG	glycopeptide	59.5
P5-t1-R4	CPT	VANR	gi:506987090:ref:WP_016078505.1:|FEATURES|vanR|glycopeptide|vanR	glycopeptide	54.3
P5-t1-R4	CPT	VANRI	WP_011461303.1|FEATURES|vanRI|glycopeptide|vanRI	glycopeptide	90.9
P5-t1-R4	CPT	VANTG	ABA71733.1|FEATURES|vanTG|glycopeptide|vanTG	glycopeptide	57.1
P5-t1-R4	CPT	VANU	DQ212986.1.gene3.p01|FEATURES|vanU|glycopeptide|vanU	glycopeptide	52.2
P5-t2-R1	CPT	AAC(3)-I	AJ511268.1.gene3.p01|FEATURES|aac(3)-I|aminoglycoside|aac(3)-I	aminoglycoside	62
P5-t2-R1	CPT	ABES	NC_010410.6003348.p01|FEATURES|abeS|multidrug|abeS	multidrug	56.7
P5-t2-R1	CPT	EMRE	gi:353577773:gb:EHC39833.1:|FEATURES|emrE|multidrug|emrE	multidrug	60.4
P5-t2-R1	CPT	ROSA	YP_001477378|FEATURES|rosA|fosmidomycin|rosA	fosmidomycin	58.6
P5-t2-R1	CPT	ROSA	ZP_04621517|FEATURES|rosA|fosmidomycin|rosA	fosmidomycin	61.9
P5-t2-R1	CPT	TRUNCATED_PUTATIVE_RESPONSE_REGULATOR_ARLR	NC_002745.3251084.p01|FEATURES|truncated_putative_response_regulator_ArlR|unclassified|truncated_putative_response_regulator_ArlR	unclassified	52.2
P5-t2-R1	CPT	TRUNCATED_PUTATIVE_RESPONSE_REGULATOR_ARLR	NC_002745.3251084.p01|FEATURES|truncated_putative_response_regulator_ArlR|unclassified|truncated_putative_response_regulator_ArlR	unclassified	52.2
P5-t2-R1	CPT	VANS	AY082011.1.gene2.p1|FEATURES|vanS|glycopeptide|vanS	glycopeptide	65.8
P5-t2-R1	CPT	VANU	DQ212986.1.gene3.p01|FEATURES|vanU|glycopeptide|vanU	glycopeptide	52.9
P5-t2-R2	CPT	ABES	NC_010410.6003348.p01|FEATURES|abeS|multidrug|abeS	multidrug	57.7
P5-t2-R2	CPT	ABES	NC_010410.6003348.p01|FEATURES|abeS|multidrug|abeS	multidrug	58.2
P5-t2-R2	CPT	BACA	ZP_04433866|FEATURES|bacA|bacitracin|bacA	bacitracin	63.4
P5-t2-R2	CPT	EMRE	gi:353577773:gb:EHC39833.1:|FEATURES|emrE|multidrug|emrE	multidrug	60.4
P5-t2-R2	CPT	LLMA_23S_RIBOSOMAL_RNA_METHYLTRANSFERASE	APB03216.1|FEATURES|LlmA_23S_ribosomal_RNA_methyltransferase|MLS|LlmA_23S_ribosomal_RNA_methyltransferase	MLS	61
P5-t2-R2	CPT	MEXW	YP_001350280|FEATURES|mexW|multidrug|mexW	multidrug	53.9
P5-t2-R2	CPT	OMPR	NC_008702.1.4607594.p01|FEATURES|ompR|multidrug|ompR	multidrug	53.3
P5-t2-R2	CPT	OMPR	NC_008702.1.4607594.p01|FEATURES|ompR|multidrug|ompR	multidrug	54.5
P5-t2-R2	CPT	ROSA	ZP_04621517|FEATURES|rosA|fosmidomycin|rosA	fosmidomycin	61.7
P5-t2-R2	CPT	ROSB	AAS61092|FEATURES|rosB|fosmidomycin|rosB	fosmidomycin	51.5
P5-t2-R2	CPT	RPOB2	BAD59497.1|FEATURES|rpoB2|multidrug|rpoB2	multidrug	56.8
P5-t2-R2	CPT	VANR	gi:506987090:ref:WP_016078505.1:|FEATURES|vanR|glycopeptide|vanR	glycopeptide	53.8
P5-t2-R2	CPT	VANR	gi:447203848:ref:WP_001281104.1:|FEATURES|vanR|glycopeptide|vanR	glycopeptide	50.2
P5-t2-R2	CPT	VANU	DQ212986.1.gene3.p01|FEATURES|vanU|glycopeptide|vanU	glycopeptide	71.2
P5-t2-R2	CPT	VANU	DQ212986.1.gene3.p01|FEATURES|vanU|glycopeptide|vanU	glycopeptide	52.9
P5-t2-R4	CPT	ABES	NC_010410.6003348.p01|FEATURES|abeS|multidrug|abeS	multidrug	65.9
P5-t2-R4	CPT	ABES	NC_010410.6003348.p01|FEATURES|abeS|multidrug|abeS	multidrug	60.6
P5-t2-R4	CPT	ADP-RIBOSYLATING_TRANSFERASE_ARR	AL939114.1.orf1.gene.p01|FEATURES|ADP-ribosylating_transferase_arr|rifamycin|ADP-ribosylating_transferase_arr	rifamycin	65.3
P5-t2-R4	CPT	ARR-4	ABV26705.1|FEATURES|arr-4|rifamycin|arr-4	rifamycin	59.4
P5-t2-R4	CPT	BACA	ZP_02635322|FEATURES|bacA|bacitracin|bacA	bacitracin	54
P5-t2-R4	CPT	BACA	YP_932216|FEATURES|bacA|bacitracin|bacA	bacitracin	55.9
P5-t2-R4	CPT	BACA	ZP_02884769|FEATURES|bacA|bacitracin|bacA	bacitracin	52.7
P5-t2-R4	CPT	EMRB-QACA_FAMILY_MAJOR_FACILITATOR_TRANSPORTER	CP001581.1.gene725.p01|FEATURES|EmrB-QacA_family_major_facilitator_transporter|multidrug|EmrB-QacA_family_major_facilitator_transporter	multidrug	57.4
P5-t2-R4	CPT	EMRB-QACA_FAMILY_MAJOR_FACILITATOR_TRANSPORTER	gi:409744629:gb:EKN43141.1:|FEATURES|EmrB-QacA_family_major_facilitator_transporter|multidrug|EmrB-QacA_family_major_facilitator_transporter	multidrug	57.7
P5-t2-R4	CPT	KDPE	NP_415222.1|FEATURES|kdpE|aminoglycoside|kdpE	aminoglycoside	51.7
P5-t2-R4	CPT	LLMA_23S_RIBOSOMAL_RNA_METHYLTRANSFERASE	APB03216.1|FEATURES|LlmA_23S_ribosomal_RNA_methyltransferase|MLS|LlmA_23S_ribosomal_RNA_methyltransferase	MLS	61
P5-t2-R4	CPT	LLMA_23S_RIBOSOMAL_RNA_METHYLTRANSFERASE	APB03216.1|FEATURES|LlmA_23S_ribosomal_RNA_methyltransferase|MLS|LlmA_23S_ribosomal_RNA_methyltransferase	MLS	50.4
P5-t2-R4	CPT	MEFA	gi:653615298:ref:WP_027625762.1:|FEATURES|mefA|MLS|mefA	MLS	56.3
P5-t2-R4	CPT	MEXF	CP000675.2.gene2298.p01|FEATURES|mexF|multidrug|mexF	multidrug	55.4
P5-t2-R4	CPT	MEXW	YP_001350280|FEATURES|mexW|multidrug|mexW	multidrug	53.5
P5-t2-R4	CPT	OMPR	NC_008702.1.4607594.p01|FEATURES|ompR|multidrug|ompR	multidrug	52.3
P5-t2-R4	CPT	OMPR	gi:909830386:gb:AKU13184.1:|FEATURES|ompR|multidrug|ompR	multidrug	54.5
P5-t2-R4	CPT	OMPR	NC_008702.1.4607594.p01|FEATURES|ompR|multidrug|ompR	multidrug	53.1
P5-t2-R4	CPT	OMPR	NC_008702.1.4607594.p01|FEATURES|ompR|multidrug|ompR	multidrug	52.4
P5-t2-R4	CPT	OMPR	NC_008702.1.4607594.p01|FEATURES|ompR|multidrug|ompR	multidrug	52.4
P5-t2-R4	CPT	ROSA	YP_001477378|FEATURES|rosA|fosmidomycin|rosA	fosmidomycin	61.4
P5-t2-R4	CPT	ROSA	YP_001477378|FEATURES|rosA|fosmidomycin|rosA	fosmidomycin	60.6
P5-t2-R4	CPT	ROSA	YP_001605796|FEATURES|rosA|fosmidomycin|rosA	fosmidomycin	62.6
P5-t2-R4	CPT	ROSA	YP_001605796|FEATURES|rosA|fosmidomycin|rosA	fosmidomycin	66.8
P5-t2-R4	CPT	ROSB	gi:896190680:ref:WP_049199932.1:|FEATURES|rosB|fosmidomycin|rosB	fosmidomycin	55.5
P5-t2-R4	CPT	ROSB	gi:1001786599:ref:WP_061324791.1:|FEATURES|rosB|fosmidomycin|rosB	fosmidomycin	51.6
P5-t2-R4	CPT	RPOB2	BAD59497.1|FEATURES|rpoB2|multidrug|rpoB2	multidrug	55.4
P5-t2-R4	CPT	RPOB2	BAD59497.1|FEATURES|rpoB2|multidrug|rpoB2	multidrug	55.1
P5-t2-R4	CPT	SUL4	WP_102607457.1|FEATURES|sul4|sulfonamide|sul4	sulfonamide	53.2
P5-t2-R4	CPT	TETA(48)	APB03214.1|FEATURES|tetA(48)|tetracycline|tetA(48)	tetracycline	50.2
P5-t2-R4	CPT	TRANSCRIPTIONAL_REGULATORY_PROTEIN_CPXR_CPXR	CP000675.2.gene1535.p01|FEATURES|transcriptional_regulatory_protein_CpxR_cpxR|unclassified|transcriptional_regulatory_protein_CpxR_cpxR	unclassified	53.2
P5-t2-R4	CPT	TRUNCATED_PUTATIVE_RESPONSE_REGULATOR_ARLR	NC_002951.3238224.p01|FEATURES|truncated_putative_response_regulator_ArlR|unclassified|truncated_putative_response_regulator_ArlR	unclassified	53.9
P5-t2-R4	CPT	TRUNCATED_PUTATIVE_RESPONSE_REGULATOR_ARLR	NC_002745.3251084.p01|FEATURES|truncated_putative_response_regulator_ArlR|unclassified|truncated_putative_response_regulator_ArlR	unclassified	57.7
P5-t2-R4	CPT	TRUNCATED_PUTATIVE_RESPONSE_REGULATOR_ARLR	NC_002951.3238224.p01|FEATURES|truncated_putative_response_regulator_ArlR|unclassified|truncated_putative_response_regulator_ArlR	unclassified	50.5
P5-t2-R4	CPT	VANR	gi:506987090:ref:WP_016078505.1:|FEATURES|vanR|glycopeptide|vanR	glycopeptide	54.3
P5-t2-R4	CPT	VANR	gi:406772674:gb:AFS59920.1:|FEATURES|vanR|glycopeptide|vanR	glycopeptide	54
P5-t2-R4	CPT	VANR	DQ212986.1.gene4.p01|FEATURES|vanR|glycopeptide|vanR	glycopeptide	52.5
P5-t2-R4	CPT	VANRI	WP_011461303.1|FEATURES|vanRI|glycopeptide|vanRI	glycopeptide	52
P5-t2-R4	CPT	VANRI	WP_011461303.1|FEATURES|vanRI|glycopeptide|vanRI	glycopeptide	52.7
CSP-AL-t0-R1	CSP	CAMP-REGULATORY_PROTEIN	gi:490367208:ref:WP_004246872.1:|FEATURES|cAMP-regulatory_protein|unclassified|cAMP-regulatory_protein	unclassified	63.5
CSP-AL-t0-R1	CSP	OMPR	gi:909830386:gb:AKU13184.1:|FEATURES|ompR|multidrug|ompR	multidrug	52.8
CSP-AL-t0-R1	CSP	TETA(48)	APB03214.1|FEATURES|tetA(48)|tetracycline|tetA(48)	tetracycline	50.4
CSP-AL-t0-R2	CSP	AAC(2')-I	U41471.1.gene1.p01|FEATURES|aac(2')-I|aminoglycoside|aac(2')-I	aminoglycoside	50.8
CSP-AL-t0-R2	CSP	AAC(6')-31	gi:939369456:ref:WP_054914207.1:|FEATURES|aac(6')-31|aminoglycoside|aac(6')-31	aminoglycoside	58
CSP-AL-t0-R2	CSP	ADP-RIBOSYLATING_TRANSFERASE_ARR	AF001493.1.orf0.gene.p01|FEATURES|ADP-ribosylating_transferase_arr|rifamycin|ADP-ribosylating_transferase_arr	rifamycin	63
CSP-AL-t0-R2	CSP	MEXF	CP000675.2.gene2298.p01|FEATURES|mexF|multidrug|mexF	multidrug	55.8
CSP-AL-t0-R2	CSP	TRUNCATED_PUTATIVE_RESPONSE_REGULATOR_ARLR	NC_002745.3251084.p01|FEATURES|truncated_putative_response_regulator_ArlR|unclassified|truncated_putative_response_regulator_ArlR	unclassified	51.4
CSP-AL-t0-R3	CSP	ABES	NC_010410.6003348.p01|FEATURES|abeS|multidrug|abeS	multidrug	61.7
CSP-AL-t0-R3	CSP	BACA	EEQ96502|FEATURES|bacA|bacitracin|bacA	bacitracin	56.2
CSP-AL-t0-R3	CSP	BAER	YP_490321.1|FEATURES|baeR|multidrug|baeR	multidrug	56.3
CSP-AL-t0-R3	CSP	CAMP-REGULATORY_PROTEIN	gi:491301754:ref:WP_005159757.1:|FEATURES|cAMP-regulatory_protein|unclassified|cAMP-regulatory_protein	unclassified	55.2
CSP-AL-t0-R3	CSP	NMCR	CAA79966.1|FEATURES|NmcR|beta-lactam|NmcR	beta-lactam	52.8
CSP-AL-t0-R4	CSP	AAC(6')-I	AB116646.1.gene1.p01|FEATURES|aac(6')-I|aminoglycoside|aac(6')-I	aminoglycoside	56.2
CSP-AL-t0-R4	CSP	ADP-RIBOSYLATING_TRANSFERASE_ARR	AL939114.1.orf1.gene.p01|FEATURES|ADP-ribosylating_transferase_arr|rifamycin|ADP-ribosylating_transferase_arr	rifamycin	65.3
CSP-AL-t0-R4	CSP	BACA	YP_584847|FEATURES|bacA|bacitracin|bacA	bacitracin	61.5
CSP-AL-t0-R4	CSP	BRP(MBL)	YP_007652797.1|FEATURES|BRP(MBL)|glycopeptide|BRP(MBL)	glycopeptide	56.7
CSP-AL-t0-R4	CSP	EMRB-QACA_FAMILY_MAJOR_FACILITATOR_TRANSPORTER	CP001918.1.gene4071.p01|FEATURES|EmrB-QacA_family_major_facilitator_transporter|multidrug|EmrB-QacA_family_major_facilitator_transporter	multidrug	51
CSP-AL-t0-R4	CSP	MTRA	CCP46065.1|FEATURES|mtrA|multidrug|mtrA	multidrug	74.8
CSP-AL-t0-R4	CSP	TRUNCATED_PUTATIVE_RESPONSE_REGULATOR_ARLR	NC_002745.3251084.p01|FEATURES|truncated_putative_response_regulator_ArlR|unclassified|truncated_putative_response_regulator_ArlR	unclassified	51.4
CSP-AL-t0-R4	CSP	VANR	gi:406772674:gb:AFS59920.1:|FEATURES|vanR|glycopeptide|vanR	glycopeptide	52.8
CSP-AL-t0-R4	CSP	VANRI	WP_011461303.1|FEATURES|vanRI|glycopeptide|vanRI	glycopeptide	52.7
CSP-AL-tf-R1	CSP	DFRA3	AAA25550.1|FEATURES|dfrA3|diaminopyrimidine|dfrA3	diaminopyrimidine	51.6
CSP-AL-tf-R1	CSP	OMPR	gi:909830386:gb:AKU13184.1:|FEATURES|ompR|multidrug|ompR	multidrug	53.4
CSP-AL-tf-R1	CSP	TET34	Q8DF90|FEATURES|tet34|tetracycline|tet34	tetracycline	50.8
CSP-AL-tf-R1	CSP	TRUNCATED_PUTATIVE_RESPONSE_REGULATOR_ARLR	NC_002745.3251084.p01|FEATURES|truncated_putative_response_regulator_ArlR|unclassified|truncated_putative_response_regulator_ArlR	unclassified	50.7
CSP-AL-tf-R1	CSP	TRUNCATED_PUTATIVE_RESPONSE_REGULATOR_ARLR	NC_002745.3251084.p01|FEATURES|truncated_putative_response_regulator_ArlR|unclassified|truncated_putative_response_regulator_ArlR	unclassified	50.7
CSP-AL-tf-R1	CSP	TRUNCATED_PUTATIVE_RESPONSE_REGULATOR_ARLR	AE015929.1.gene1106.p01|FEATURES|truncated_putative_response_regulator_ArlR|unclassified|truncated_putative_response_regulator_ArlR	unclassified	67
CSP-AL-tf-R2	CSP	ABES	NC_010410.6003348.p01|FEATURES|abeS|multidrug|abeS	multidrug	55.1
CSP-AL-tf-R2	CSP	ADP-RIBOSYLATING_TRANSFERASE_ARR	AF001493.1.orf0.gene.p01|FEATURES|ADP-ribosylating_transferase_arr|rifamycin|ADP-ribosylating_transferase_arr	rifamycin	70.4
CSP-AL-tf-R2	CSP	BACA	EEQ96502|FEATURES|bacA|bacitracin|bacA	bacitracin	56.2
CSP-AL-tf-R2	CSP	KDPE	NP_415222.1|FEATURES|kdpE|aminoglycoside|kdpE	aminoglycoside	64.1
CSP-AL-tf-R2	CSP	MTRA	CCP46065.1|FEATURES|mtrA|multidrug|mtrA	multidrug	75.6
CSP-AL-tf-R2	CSP	OMPR	gi:909830386:gb:AKU13184.1:|FEATURES|ompR|multidrug|ompR	multidrug	52.2
CSP-AL-tf-R2	CSP	OMPR	gi:909830386:gb:AKU13184.1:|FEATURES|ompR|multidrug|ompR	multidrug	53.4
CSP-AL-tf-R2	CSP	TRUNCATED_PUTATIVE_RESPONSE_REGULATOR_ARLR	NC_002745.3251084.p01|FEATURES|truncated_putative_response_regulator_ArlR|unclassified|truncated_putative_response_regulator_ArlR	unclassified	50.7
CSP-AL-tf-R2	CSP	VANRI	WP_011461303.1|FEATURES|vanRI|glycopeptide|vanRI	glycopeptide	50.2
CSP-AL-tf-R2	CSP	VANRI	WP_011461303.1|FEATURES|vanRI|glycopeptide|vanRI	glycopeptide	55.3
CSP-AL-tf-R3	CSP	MEXF	CP000675.2.gene2298.p01|FEATURES|mexF|multidrug|mexF	multidrug	55.4
CSP-AL-tf-R3	CSP	MTRA	CCP46065.1|FEATURES|mtrA|multidrug|mtrA	multidrug	76.3
CSP-AL-tf-R3	CSP	OMPR	gi:909830386:gb:AKU13184.1:|FEATURES|ompR|multidrug|ompR	multidrug	53.3
CSP-AL-tf-R3	CSP	OMPR	gi:909830386:gb:AKU13184.1:|FEATURES|ompR|multidrug|ompR	multidrug	52
CSP-AL-tf-R3	CSP	ROSA	YP_001477378|FEATURES|rosA|fosmidomycin|rosA	fosmidomycin	58.5
CSP-AL-tf-R3	CSP	TETA(48)	APB03214.1|FEATURES|tetA(48)|tetracycline|tetA(48)	tetracycline	50.8
CSP-AL-tf-R3	CSP	VANR	FJ872411.1.gene44.p01|FEATURES|vanR|glycopeptide|vanR	glycopeptide	50.8
CSP-AL-tf-R3	CSP	VANR	gi:747653988:emb:CEL19270.1:|FEATURES|vanR|glycopeptide|vanR	glycopeptide	50.5
CSP-AL-tf-R3	CSP	VANR	gi:406772674:gb:AFS59920.1:|FEATURES|vanR|glycopeptide|vanR	glycopeptide	52
CSP-AL-tf-R4	CSP	ROSA	YP_001477378|FEATURES|rosA|fosmidomycin|rosA	fosmidomycin	58.6
CSP-PF-t0-R2	CSP	AAC(2')-I	YP_001068559|FEATURES|aac(2')-I|aminoglycoside|aac(2')-I	aminoglycoside	51.1
CSP-PF-t0-R2	CSP	AAC(2')-I	U41471.1.gene1.p01|FEATURES|aac(2')-I|aminoglycoside|aac(2')-I	aminoglycoside	55.4
CSP-PF-t0-R2	CSP	AAC(3)-I	AJ511268.1.gene3.p01|FEATURES|aac(3)-I|aminoglycoside|aac(3)-I	aminoglycoside	59.7
CSP-PF-t0-R2	CSP	AAC(6')-I	X55353.1.gene1.p01|FEATURES|aac(6')-I|aminoglycoside|aac(6')-I	aminoglycoside	51.5
CSP-PF-t0-R2	CSP	AAC(6')-I	AB164230.1.gene1.p01|FEATURES|aac(6')-I|aminoglycoside|aac(6')-I	aminoglycoside	50.6
CSP-PF-t0-R2	CSP	AAC(6')-I	AB116646.1.gene1.p01|FEATURES|aac(6')-I|aminoglycoside|aac(6')-I	aminoglycoside	51.8
CSP-PF-t0-R2	CSP	ABES	NC_010410.6003348.p01|FEATURES|abeS|multidrug|abeS	multidrug	64.2
CSP-PF-t0-R2	CSP	ABES	NC_010410.6003348.p01|FEATURES|abeS|multidrug|abeS	multidrug	55.1
CSP-PF-t0-R2	CSP	ABES	NC_010410.6003348.p01|FEATURES|abeS|multidrug|abeS	multidrug	56.7
CSP-PF-t0-R2	CSP	ABES	NC_010410.6003348.p01|FEATURES|abeS|multidrug|abeS	multidrug	53
CSP-PF-t0-R2	CSP	ACRB	gi:495735716:ref:WP_008460295.1:|FEATURES|acrB|multidrug|acrB	multidrug	59.7
CSP-PF-t0-R2	CSP	ADP-RIBOSYLATING_TRANSFERASE_ARR	AF001493.1.orf0.gene.p01|FEATURES|ADP-ribosylating_transferase_arr|rifamycin|ADP-ribosylating_transferase_arr	rifamycin	63.6
CSP-PF-t0-R2	CSP	ADP-RIBOSYLATING_TRANSFERASE_ARR	AF001493.1.orf0.gene.p01|FEATURES|ADP-ribosylating_transferase_arr|rifamycin|ADP-ribosylating_transferase_arr	rifamycin	62.2
CSP-PF-t0-R2	CSP	ADP-RIBOSYLATING_TRANSFERASE_ARR	AF001493.1.orf0.gene.p01|FEATURES|ADP-ribosylating_transferase_arr|rifamycin|ADP-ribosylating_transferase_arr	rifamycin	62
CSP-PF-t0-R2	CSP	ADP-RIBOSYLATING_TRANSFERASE_ARR	AF001493.1.orf0.gene.p01|FEATURES|ADP-ribosylating_transferase_arr|rifamycin|ADP-ribosylating_transferase_arr	rifamycin	62.2
CSP-PF-t0-R2	CSP	ADP-RIBOSYLATING_TRANSFERASE_ARR	AF001493.1.orf0.gene.p01|FEATURES|ADP-ribosylating_transferase_arr|rifamycin|ADP-ribosylating_transferase_arr	rifamycin	60
CSP-PF-t0-R2	CSP	ADP-RIBOSYLATING_TRANSFERASE_ARR	AF001493.1.orf0.gene.p01|FEATURES|ADP-ribosylating_transferase_arr|rifamycin|ADP-ribosylating_transferase_arr	rifamycin	60.3
CSP-PF-t0-R2	CSP	ADP-RIBOSYLATING_TRANSFERASE_ARR	AF001493.1.orf0.gene.p01|FEATURES|ADP-ribosylating_transferase_arr|rifamycin|ADP-ribosylating_transferase_arr	rifamycin	60.7
CSP-PF-t0-R2	CSP	ADP-RIBOSYLATING_TRANSFERASE_ARR	AF001493.1.orf0.gene.p01|FEATURES|ADP-ribosylating_transferase_arr|rifamycin|ADP-ribosylating_transferase_arr	rifamycin	54.3
CSP-PF-t0-R2	CSP	ADP-RIBOSYLATING_TRANSFERASE_ARR	AF001493.1.orf0.gene.p01|FEATURES|ADP-ribosylating_transferase_arr|rifamycin|ADP-ribosylating_transferase_arr	rifamycin	54.3
CSP-PF-t0-R2	CSP	ADP-RIBOSYLATING_TRANSFERASE_ARR	AF001493.1.orf0.gene.p01|FEATURES|ADP-ribosylating_transferase_arr|rifamycin|ADP-ribosylating_transferase_arr	rifamycin	59.9
CSP-PF-t0-R2	CSP	ADP-RIBOSYLATING_TRANSFERASE_ARR	AF001493.1.orf0.gene.p01|FEATURES|ADP-ribosylating_transferase_arr|rifamycin|ADP-ribosylating_transferase_arr	rifamycin	62.1
CSP-PF-t0-R2	CSP	ADP-RIBOSYLATING_TRANSFERASE_ARR	AF001493.1.orf0.gene.p01|FEATURES|ADP-ribosylating_transferase_arr|rifamycin|ADP-ribosylating_transferase_arr	rifamycin	63.8
CSP-PF-t0-R2	CSP	ADP-RIBOSYLATING_TRANSFERASE_ARR	AL939114.1.orf1.gene.p01|FEATURES|ADP-ribosylating_transferase_arr|rifamycin|ADP-ribosylating_transferase_arr	rifamycin	64.4
CSP-PF-t0-R2	CSP	ADP-RIBOSYLATING_TRANSFERASE_ARR	AL939114.1.orf1.gene.p01|FEATURES|ADP-ribosylating_transferase_arr|rifamycin|ADP-ribosylating_transferase_arr	rifamycin	65.3
CSP-PF-t0-R2	CSP	ADP-RIBOSYLATING_TRANSFERASE_ARR	AF001493.1.orf0.gene.p01|FEATURES|ADP-ribosylating_transferase_arr|rifamycin|ADP-ribosylating_transferase_arr	rifamycin	54.8
CSP-PF-t0-R2	CSP	ADP-RIBOSYLATING_TRANSFERASE_ARR	AF001493.1.orf0.gene.p01|FEATURES|ADP-ribosylating_transferase_arr|rifamycin|ADP-ribosylating_transferase_arr	rifamycin	61.4
CSP-PF-t0-R2	CSP	ADP-RIBOSYLATING_TRANSFERASE_ARR	AF001493.1.orf0.gene.p01|FEATURES|ADP-ribosylating_transferase_arr|rifamycin|ADP-ribosylating_transferase_arr	rifamycin	60.7
CSP-PF-t0-R2	CSP	ADP-RIBOSYLATING_TRANSFERASE_ARR	AF001493.1.orf0.gene.p01|FEATURES|ADP-ribosylating_transferase_arr|rifamycin|ADP-ribosylating_transferase_arr	rifamycin	59.4
CSP-PF-t0-R2	CSP	ADP-RIBOSYLATING_TRANSFERASE_ARR	AF001493.1.orf0.gene.p01|FEATURES|ADP-ribosylating_transferase_arr|rifamycin|ADP-ribosylating_transferase_arr	rifamycin	56.7
CSP-PF-t0-R2	CSP	ADP-RIBOSYLATING_TRANSFERASE_ARR	AF001493.1.orf0.gene.p01|FEATURES|ADP-ribosylating_transferase_arr|rifamycin|ADP-ribosylating_transferase_arr	rifamycin	58.7
CSP-PF-t0-R2	CSP	ADP-RIBOSYLATING_TRANSFERASE_ARR	AL939114.1.orf1.gene.p01|FEATURES|ADP-ribosylating_transferase_arr|rifamycin|ADP-ribosylating_transferase_arr	rifamycin	65.3
CSP-PF-t0-R2	CSP	ADP-RIBOSYLATING_TRANSFERASE_ARR	AF001493.1.orf0.gene.p01|FEATURES|ADP-ribosylating_transferase_arr|rifamycin|ADP-ribosylating_transferase_arr	rifamycin	59.8
CSP-PF-t0-R2	CSP	ADP-RIBOSYLATING_TRANSFERASE_ARR	AF001493.1.orf0.gene.p01|FEATURES|ADP-ribosylating_transferase_arr|rifamycin|ADP-ribosylating_transferase_arr	rifamycin	62.1
CSP-PF-t0-R2	CSP	ADP-RIBOSYLATING_TRANSFERASE_ARR	AL939114.1.orf1.gene.p01|FEATURES|ADP-ribosylating_transferase_arr|rifamycin|ADP-ribosylating_transferase_arr	rifamycin	64.5
CSP-PF-t0-R2	CSP	ARNA	NP_252244|FEATURES|arnA|peptide|arnA	peptide	82.4
CSP-PF-t0-R2	CSP	ARR-4	ABV26705.1|FEATURES|arr-4|rifamycin|arr-4	rifamycin	61.8
CSP-PF-t0-R2	CSP	ARR-4	ABV26705.1|FEATURES|arr-4|rifamycin|arr-4	rifamycin	62.6
CSP-PF-t0-R2	CSP	ARR-4	ABV26705.1|FEATURES|arr-4|rifamycin|arr-4	rifamycin	57.9
CSP-PF-t0-R2	CSP	BACA	CAJ93947|FEATURES|bacA|bacitracin|bacA	bacitracin	63
CSP-PF-t0-R2	CSP	BACA	YP_523088|FEATURES|bacA|bacitracin|bacA	bacitracin	89.2
CSP-PF-t0-R2	CSP	BACA	ZP_04577926|FEATURES|bacA|bacitracin|bacA	bacitracin	75
CSP-PF-t0-R2	CSP	BACA	YP_584847|FEATURES|bacA|bacitracin|bacA	bacitracin	62.2
CSP-PF-t0-R2	CSP	BACA	NP_840140|FEATURES|bacA|bacitracin|bacA	bacitracin	63
CSP-PF-t0-R2	CSP	BACA	NP_840140|FEATURES|bacA|bacitracin|bacA	bacitracin	66.8
CSP-PF-t0-R2	CSP	BACA	YP_584847|FEATURES|bacA|bacitracin|bacA	bacitracin	62.6
CSP-PF-t0-R2	CSP	BACA	NP_840140|FEATURES|bacA|bacitracin|bacA	bacitracin	63.7
CSP-PF-t0-R2	CSP	BACA	YP_294981|FEATURES|bacA|bacitracin|bacA	bacitracin	64.2
CSP-PF-t0-R2	CSP	BACA	YP_316450|FEATURES|bacA|bacitracin|bacA	bacitracin	70
CSP-PF-t0-R2	CSP	BACA	CAJ93947|FEATURES|bacA|bacitracin|bacA	bacitracin	63.9
CSP-PF-t0-R2	CSP	BACA	CAJ93947|FEATURES|bacA|bacitracin|bacA	bacitracin	61.2
CSP-PF-t0-R2	CSP	BACA	EEQ96502|FEATURES|bacA|bacitracin|bacA	bacitracin	60.8
CSP-PF-t0-R2	CSP	BACA	YP_550152|FEATURES|bacA|bacitracin|bacA	bacitracin	89.2
CSP-PF-t0-R2	CSP	BACA	YP_316450|FEATURES|bacA|bacitracin|bacA	bacitracin	70.3
CSP-PF-t0-R2	CSP	BACA	CAJ93947|FEATURES|bacA|bacitracin|bacA	bacitracin	64.3
CSP-PF-t0-R2	CSP	BACA	YP_523088|FEATURES|bacA|bacitracin|bacA	bacitracin	85.9
CSP-PF-t0-R2	CSP	BACA	CAJ93947|FEATURES|bacA|bacitracin|bacA	bacitracin	63.7
CSP-PF-t0-R2	CSP	BACA	YP_294981|FEATURES|bacA|bacitracin|bacA	bacitracin	61.8
CSP-PF-t0-R2	CSP	BACA	CAJ93947|FEATURES|bacA|bacitracin|bacA	bacitracin	60.5
CSP-PF-t0-R2	CSP	BACA	YP_523088|FEATURES|bacA|bacitracin|bacA	bacitracin	97.1
CSP-PF-t0-R2	CSP	BACA	YP_316450|FEATURES|bacA|bacitracin|bacA	bacitracin	69.6
CSP-PF-t0-R2	CSP	BACA	ZP_04049838|FEATURES|bacA|bacitracin|bacA	bacitracin	51.4
CSP-PF-t0-R2	CSP	BACA	YP_584847|FEATURES|bacA|bacitracin|bacA	bacitracin	62.9
CSP-PF-t0-R2	CSP	BACA	EEQ96502|FEATURES|bacA|bacitracin|bacA	bacitracin	55
CSP-PF-t0-R2	CSP	BACA	Q5P6K4|FEATURES|bacA|bacitracin|bacA	bacitracin	59.8
CSP-PF-t0-R2	CSP	BACA	ZP_03916453|FEATURES|bacA|bacitracin|bacA	bacitracin	52.6
CSP-PF-t0-R2	CSP	BACA	YP_523088|FEATURES|bacA|bacitracin|bacA	bacitracin	81.2
CSP-PF-t0-R2	CSP	BACA	EEQ96502|FEATURES|bacA|bacitracin|bacA	bacitracin	60.4
CSP-PF-t0-R2	CSP	BAER	YP_490321.1|FEATURES|baeR|multidrug|baeR	multidrug	58.1
CSP-PF-t0-R2	CSP	BAER	YP_490321.1|FEATURES|baeR|multidrug|baeR	multidrug	57.5
CSP-PF-t0-R2	CSP	BAER	YP_490321.1|FEATURES|baeR|multidrug|baeR	multidrug	56.4
CSP-PF-t0-R2	CSP	BAER	YP_490321.1|FEATURES|baeR|multidrug|baeR	multidrug	56.2
CSP-PF-t0-R2	CSP	BAER	YP_490321.1|FEATURES|baeR|multidrug|baeR	multidrug	57.2
CSP-PF-t0-R2	CSP	BAER	YP_490321.1|FEATURES|baeR|multidrug|baeR	multidrug	57.7
CSP-PF-t0-R2	CSP	BAER	YP_490321.1|FEATURES|baeR|multidrug|baeR	multidrug	58.6
CSP-PF-t0-R2	CSP	BAER	YP_490321.1|FEATURES|baeR|multidrug|baeR	multidrug	52.7
CSP-PF-t0-R2	CSP	BCRA	gi:542061059:gb:ERI11611.1:|FEATURES|bcrA|bacitracin|bcrA	bacitracin	51.2
CSP-PF-t0-R2	CSP	BCRA	gi:510143239:gb:AGN36970.1:|FEATURES|bcrA|bacitracin|bcrA	bacitracin	51.4
CSP-PF-t0-R2	CSP	BLEO	NC_002758.1119995.p01|FEATURES|bleO|glycopeptide|bleO	glycopeptide	50.8
CSP-PF-t0-R2	CSP	BLEOMYCIN_RESISTANCE_PROTEIN	gi:582371757:gb:EVW66658.1:|FEATURES|bleomycin_resistance_protein|glycopeptide|bleomycin_resistance_protein	glycopeptide	50.5
CSP-PF-t0-R2	CSP	CAMP-REGULATORY_PROTEIN	gi:491301754:ref:WP_005159757.1:|FEATURES|cAMP-regulatory_protein|unclassified|cAMP-regulatory_protein	unclassified	53.7
CSP-PF-t0-R2	CSP	CAMP-REGULATORY_PROTEIN	gi:490367208:ref:WP_004246872.1:|FEATURES|cAMP-regulatory_protein|unclassified|cAMP-regulatory_protein	unclassified	62.9
CSP-PF-t0-R2	CSP	CAMP-REGULATORY_PROTEIN	gi:491301754:ref:WP_005159757.1:|FEATURES|cAMP-regulatory_protein|unclassified|cAMP-regulatory_protein	unclassified	54
CSP-PF-t0-R2	CSP	CLASS_C	gi:985604672:ref:WP_060844168.1:|FEATURES|class_C|beta-lactam|class_C	beta-lactam	54.4
CSP-PF-t0-R2	CSP	COB(I)ALAMIN_ADENOLSYLTRANSFERASE	gi:771454993:ref:WP_045149547.1:|FEATURES|cob(I)alamin_adenolsyltransferase|unclassified|cob(I)alamin_adenolsyltransferase	unclassified	50.5
CSP-PF-t0-R2	CSP	COB(I)ALAMIN_ADENOLSYLTRANSFERASE	gi:447201629:ref:WP_001278885.1:|FEATURES|cob(I)alamin_adenolsyltransferase|unclassified|cob(I)alamin_adenolsyltransferase	unclassified	50.9
CSP-PF-t0-R2	CSP	DFRA3	AAA25550.1|FEATURES|dfrA3|diaminopyrimidine|dfrA3	diaminopyrimidine	50.3
CSP-PF-t0-R2	CSP	DFRA3	AAA25550.1|FEATURES|dfrA3|diaminopyrimidine|dfrA3	diaminopyrimidine	52.3
CSP-PF-t0-R2	CSP	DFRA3	AAA25550.1|FEATURES|dfrA3|diaminopyrimidine|dfrA3	diaminopyrimidine	53.7
CSP-PF-t0-R2	CSP	DFRA3	AAA25550.1|FEATURES|dfrA3|diaminopyrimidine|dfrA3	diaminopyrimidine	50.8
CSP-PF-t0-R2	CSP	DFRA3	AAA25550.1|FEATURES|dfrA3|diaminopyrimidine|dfrA3	diaminopyrimidine	50.3
CSP-PF-t0-R2	CSP	EFRB	CDO61516.1|FEATURES|efrB|multidrug|efrB	multidrug	51.1
CSP-PF-t0-R2	CSP	EFRB	CDO61516.1|FEATURES|efrB|multidrug|efrB	multidrug	50.5
CSP-PF-t0-R2	CSP	EFRB	CDO61516.1|FEATURES|efrB|multidrug|efrB	multidrug	50.8
CSP-PF-t0-R2	CSP	EFRB	CDO61516.1|FEATURES|efrB|multidrug|efrB	multidrug	51.2
CSP-PF-t0-R2	CSP	EFRB	CDO61516.1|FEATURES|efrB|multidrug|efrB	multidrug	53.5
CSP-PF-t0-R2	CSP	EFRB	CDO61516.1|FEATURES|efrB|multidrug|efrB	multidrug	54.4
CSP-PF-t0-R2	CSP	EFRB	CDO61516.1|FEATURES|efrB|multidrug|efrB	multidrug	52.3
CSP-PF-t0-R2	CSP	EFRB	CDO61516.1|FEATURES|efrB|multidrug|efrB	multidrug	52.7
CSP-PF-t0-R2	CSP	EFRB	CDO61516.1|FEATURES|efrB|multidrug|efrB	multidrug	51.2
CSP-PF-t0-R2	CSP	EFRB	CDO61516.1|FEATURES|efrB|multidrug|efrB	multidrug	50.9
CSP-PF-t0-R2	CSP	EFRB	CDO61516.1|FEATURES|efrB|multidrug|efrB	multidrug	52.4
CSP-PF-t0-R2	CSP	EFRB	CDO61516.1|FEATURES|efrB|multidrug|efrB	multidrug	50.2
CSP-PF-t0-R2	CSP	EMRA	gi:915611986:ref:WP_050861353.1:|FEATURES|emrA|multidrug|emrA	multidrug	51.8
CSP-PF-t0-R2	CSP	EMRA	gi:915611986:ref:WP_050861353.1:|FEATURES|emrA|multidrug|emrA	multidrug	53.6
CSP-PF-t0-R2	CSP	EMRB	gi:928870254:ref:WP_053909077.1:|FEATURES|emrB|multidrug|emrB	multidrug	50.2
CSP-PF-t0-R2	CSP	EMRB	gi:353568605:gb:EHC33464.1:|FEATURES|emrB|multidrug|emrB	multidrug	51.1
CSP-PF-t0-R2	CSP	EMRB	gi:924625749:ref:WP_053529696.1:|FEATURES|emrB|multidrug|emrB	multidrug	52.1
CSP-PF-t0-R2	CSP	EMRB-QACA_FAMILY_MAJOR_FACILITATOR_TRANSPORTER	EU408347.1.gene6.p01|FEATURES|EmrB-QacA_family_major_facilitator_transporter|multidrug|EmrB-QacA_family_major_facilitator_transporter	multidrug	56.9
CSP-PF-t0-R2	CSP	EMRB-QACA_FAMILY_MAJOR_FACILITATOR_TRANSPORTER	gi:327535375:gb:AEA94209.1:|FEATURES|EmrB-QacA_family_major_facilitator_transporter|multidrug|EmrB-QacA_family_major_facilitator_transporter	multidrug	50.5
CSP-PF-t0-R2	CSP	EMRE	NC_008702.1.4608023.p01|FEATURES|emrE|multidrug|emrE	multidrug	75.4
CSP-PF-t0-R2	CSP	EMRE	NC_008702.1.4608023.p01|FEATURES|emrE|multidrug|emrE	multidrug	82.5
CSP-PF-t0-R2	CSP	EMRE	NC_008702.1.4608023.p01|FEATURES|emrE|multidrug|emrE	multidrug	71.4
CSP-PF-t0-R2	CSP	EMRE	NC_008702.1.4608023.p01|FEATURES|emrE|multidrug|emrE	multidrug	83.1
CSP-PF-t0-R2	CSP	EMRE	NC_008702.1.4608023.p01|FEATURES|emrE|multidrug|emrE	multidrug	75.6
CSP-PF-t0-R2	CSP	EMRE	NC_008702.1.4608023.p01|FEATURES|emrE|multidrug|emrE	multidrug	82.1
CSP-PF-t0-R2	CSP	EMRE	gi:353577773:gb:EHC39833.1:|FEATURES|emrE|multidrug|emrE	multidrug	61.8
CSP-PF-t0-R2	CSP	EMRE	NC_008702.1.4608023.p01|FEATURES|emrE|multidrug|emrE	multidrug	83.9
CSP-PF-t0-R2	CSP	FEZ-1	Y17896.1.gene1.p01|FEATURES|FEZ-1|beta-lactam|FEZ-1	beta-lactam	53
CSP-PF-t0-R2	CSP	GOLS	NP_459349.1|FEATURES|golS|multidrug|golS	multidrug	58.9
CSP-PF-t0-R2	CSP	GOLS	NP_459349.1|FEATURES|golS|multidrug|golS	multidrug	57.3
CSP-PF-t0-R2	CSP	GOLS	NP_459349.1|FEATURES|golS|multidrug|golS	multidrug	58.1
CSP-PF-t0-R2	CSP	GOLS	NP_459349.1|FEATURES|golS|multidrug|golS	multidrug	58.1
CSP-PF-t0-R2	CSP	KASUGAMYCIN_RESISTANCE_PROTEIN_KSGA	A7FMC1|FEATURES|kasugamycin_resistance_protein_ksgA|aminoglycoside|kasugamycin_resistance_protein_ksgA	aminoglycoside	50.8
CSP-PF-t0-R2	CSP	KASUGAMYCIN_RESISTANCE_PROTEIN_KSGA	A7FMC1|FEATURES|kasugamycin_resistance_protein_ksgA|aminoglycoside|kasugamycin_resistance_protein_ksgA	aminoglycoside	55.1
CSP-PF-t0-R2	CSP	KASUGAMYCIN_RESISTANCE_PROTEIN_KSGA	ZP_02902942|FEATURES|kasugamycin_resistance_protein_ksgA|aminoglycoside|kasugamycin_resistance_protein_ksgA	aminoglycoside	53.5
CSP-PF-t0-R2	CSP	KASUGAMYCIN_RESISTANCE_PROTEIN_KSGA	YP_002396141|FEATURES|kasugamycin_resistance_protein_ksgA|aminoglycoside|kasugamycin_resistance_protein_ksgA	aminoglycoside	51.5
CSP-PF-t0-R2	CSP	KASUGAMYCIN_RESISTANCE_PROTEIN_KSGA	Q56016|FEATURES|kasugamycin_resistance_protein_ksgA|aminoglycoside|kasugamycin_resistance_protein_ksgA	aminoglycoside	53.9
CSP-PF-t0-R2	CSP	KASUGAMYCIN_RESISTANCE_PROTEIN_KSGA	YP_001439344|FEATURES|kasugamycin_resistance_protein_ksgA|aminoglycoside|kasugamycin_resistance_protein_ksgA	aminoglycoside	51.5
CSP-PF-t0-R2	CSP	KASUGAMYCIN_RESISTANCE_PROTEIN_KSGA	YP_002396141|FEATURES|kasugamycin_resistance_protein_ksgA|aminoglycoside|kasugamycin_resistance_protein_ksgA	aminoglycoside	53.5
CSP-PF-t0-R2	CSP	KASUGAMYCIN_RESISTANCE_PROTEIN_KSGA	A7FMC1|FEATURES|kasugamycin_resistance_protein_ksgA|aminoglycoside|kasugamycin_resistance_protein_ksgA	aminoglycoside	53.4
CSP-PF-t0-R2	CSP	KASUGAMYCIN_RESISTANCE_PROTEIN_KSGA	YP_002401190|FEATURES|kasugamycin_resistance_protein_ksgA|aminoglycoside|kasugamycin_resistance_protein_ksgA	aminoglycoside	53.1
CSP-PF-t0-R2	CSP	KASUGAMYCIN_RESISTANCE_PROTEIN_KSGA	YP_001439344|FEATURES|kasugamycin_resistance_protein_ksgA|aminoglycoside|kasugamycin_resistance_protein_ksgA	aminoglycoside	54.3
CSP-PF-t0-R2	CSP	KASUGAMYCIN_RESISTANCE_PROTEIN_KSGA	A7FMC1|FEATURES|kasugamycin_resistance_protein_ksgA|aminoglycoside|kasugamycin_resistance_protein_ksgA	aminoglycoside	54.3
CSP-PF-t0-R2	CSP	KASUGAMYCIN_RESISTANCE_PROTEIN_KSGA	B7LVU5|FEATURES|kasugamycin_resistance_protein_ksgA|aminoglycoside|kasugamycin_resistance_protein_ksgA	aminoglycoside	51.7
CSP-PF-t0-R2	CSP	KASUGAMYCIN_RESISTANCE_PROTEIN_KSGA	YP_001571902|FEATURES|kasugamycin_resistance_protein_ksgA|aminoglycoside|kasugamycin_resistance_protein_ksgA	aminoglycoside	50.8
CSP-PF-t0-R2	CSP	KASUGAMYCIN_RESISTANCE_PROTEIN_KSGA	A7FMC1|FEATURES|kasugamycin_resistance_protein_ksgA|aminoglycoside|kasugamycin_resistance_protein_ksgA	aminoglycoside	51
CSP-PF-t0-R2	CSP	KASUGAMYCIN_RESISTANCE_PROTEIN_KSGA	YP_002113107|FEATURES|kasugamycin_resistance_protein_ksgA|aminoglycoside|kasugamycin_resistance_protein_ksgA	aminoglycoside	50.2
CSP-PF-t0-R2	CSP	KASUGAMYCIN_RESISTANCE_PROTEIN_KSGA	ZP_02902942|FEATURES|kasugamycin_resistance_protein_ksgA|aminoglycoside|kasugamycin_resistance_protein_ksgA	aminoglycoside	52.7
CSP-PF-t0-R2	CSP	KASUGAMYCIN_RESISTANCE_PROTEIN_KSGA	YP_001439344|FEATURES|kasugamycin_resistance_protein_ksgA|aminoglycoside|kasugamycin_resistance_protein_ksgA	aminoglycoside	52
CSP-PF-t0-R2	CSP	KASUGAMYCIN_RESISTANCE_PROTEIN_KSGA	B7LVU5|FEATURES|kasugamycin_resistance_protein_ksgA|aminoglycoside|kasugamycin_resistance_protein_ksgA	aminoglycoside	51.7
CSP-PF-t0-R2	CSP	KDPE	NP_415222.1|FEATURES|kdpE|aminoglycoside|kdpE	aminoglycoside	51.5
CSP-PF-t0-R2	CSP	KDPE	NP_415222.1|FEATURES|kdpE|aminoglycoside|kdpE	aminoglycoside	62.2
CSP-PF-t0-R2	CSP	KDPE	NP_415222.1|FEATURES|kdpE|aminoglycoside|kdpE	aminoglycoside	50.5
CSP-PF-t0-R2	CSP	KDPE	NP_415222.1|FEATURES|kdpE|aminoglycoside|kdpE	aminoglycoside	53.3
CSP-PF-t0-R2	CSP	KDPE	NP_415222.1|FEATURES|kdpE|aminoglycoside|kdpE	aminoglycoside	63.9
CSP-PF-t0-R2	CSP	KDPE	NP_415222.1|FEATURES|kdpE|aminoglycoside|kdpE	aminoglycoside	62.4
CSP-PF-t0-R2	CSP	KDPE	NP_415222.1|FEATURES|kdpE|aminoglycoside|kdpE	aminoglycoside	50.9
CSP-PF-t0-R2	CSP	KDPE	NP_415222.1|FEATURES|kdpE|aminoglycoside|kdpE	aminoglycoside	63.3
CSP-PF-t0-R2	CSP	KDPE	NP_415222.1|FEATURES|kdpE|aminoglycoside|kdpE	aminoglycoside	52.5
CSP-PF-t0-R2	CSP	KDPE	NP_415222.1|FEATURES|kdpE|aminoglycoside|kdpE	aminoglycoside	53
CSP-PF-t0-R2	CSP	KDPE	NP_415222.1|FEATURES|kdpE|aminoglycoside|kdpE	aminoglycoside	53.2
CSP-PF-t0-R2	CSP	KDPE	NP_415222.1|FEATURES|kdpE|aminoglycoside|kdpE	aminoglycoside	63.3
CSP-PF-t0-R2	CSP	KDPE	NP_415222.1|FEATURES|kdpE|aminoglycoside|kdpE	aminoglycoside	54.3
CSP-PF-t0-R2	CSP	KDPE	NP_415222.1|FEATURES|kdpE|aminoglycoside|kdpE	aminoglycoside	62.6
CSP-PF-t0-R2	CSP	KDPE	NP_415222.1|FEATURES|kdpE|aminoglycoside|kdpE	aminoglycoside	53.5
CSP-PF-t0-R2	CSP	KDPE	NP_415222.1|FEATURES|kdpE|aminoglycoside|kdpE	aminoglycoside	64.1
CSP-PF-t0-R2	CSP	LLMA_23S_RIBOSOMAL_RNA_METHYLTRANSFERASE	APB03216.1|FEATURES|LlmA_23S_ribosomal_RNA_methyltransferase|MLS|LlmA_23S_ribosomal_RNA_methyltransferase	MLS	56.5
CSP-PF-t0-R2	CSP	LPEB	CAH14033.1|FEATURES|LpeB|MLS|LpeB	MLS	52
CSP-PF-t0-R2	CSP	LPEB	CAH14033.1|FEATURES|LpeB|MLS|LpeB	MLS	56.2
CSP-PF-t0-R2	CSP	LPEB	CAH14033.1|FEATURES|LpeB|MLS|LpeB	MLS	87.9
CSP-PF-t0-R2	CSP	LRFA	AAC43550.1|FEATURES|lrfA|fluoroquinolone|lrfA	fluoroquinolone	51.2
CSP-PF-t0-R2	CSP	MACB	gi:446110286:ref:WP_000188141.1:|FEATURES|macB|MLS|macB	MLS	58.5
CSP-PF-t0-R2	CSP	MACB	gi:817652267:ref:WP_046618460.1:|FEATURES|macB|MLS|macB	MLS	51.9
CSP-PF-t0-R2	CSP	MAJOR_FACILITATOR_SUPERFAMILY_TRANSPORTER	NC_010410.6002639.p01|FEATURES|major_facilitator_superfamily_transporter|multidrug|major_facilitator_superfamily_transporter	multidrug	50.3
CSP-PF-t0-R2	CSP	MDTA	CP001918.1.gene3439.p01|FEATURES|mdtA|multidrug|mdtA	multidrug	53.2
CSP-PF-t0-R2	CSP	MDTC	CP001918.1.gene3441.p01|FEATURES|mdtC|multidrug|mdtC	multidrug	56.7
CSP-PF-t0-R2	CSP	METALLO-BETA-LACTAMASE	BAC06841|FEATURES|metallo-beta-lactamase|beta-lactam|metallo-beta-lactamase	beta-lactam	51.4
CSP-PF-t0-R2	CSP	MEXA	gi:757606897:ref:WP_042853548.1:|FEATURES|mexA|multidrug|mexA	multidrug	58.2
CSP-PF-t0-R2	CSP	MEXB	gi:505288054:ref:WP_015475156.1:|FEATURES|mexB|multidrug|mexB	multidrug	80.3
CSP-PF-t0-R2	CSP	MEXE	gi:503835165:ref:WP_014069159.1:|FEATURES|mexE|multidrug|mexE	multidrug	59.2
CSP-PF-t0-R2	CSP	MEXE	YP_001175678|FEATURES|mexE|multidrug|mexE	multidrug	51.5
CSP-PF-t0-R2	CSP	MEXE	gi:696364907:ref:WP_032939988.1:|FEATURES|mexE|multidrug|mexE	multidrug	60.1
CSP-PF-t0-R2	CSP	MEXE	CP001918.1.gene1258.p01|FEATURES|mexE|multidrug|mexE	multidrug	59.3
CSP-PF-t0-R2	CSP	MEXE	YP_001175678|FEATURES|mexE|multidrug|mexE	multidrug	56.2
CSP-PF-t0-R2	CSP	MEXE	CP001918.1.gene1258.p01|FEATURES|mexE|multidrug|mexE	multidrug	52.4
CSP-PF-t0-R2	CSP	MEXE	YP_001175678|FEATURES|mexE|multidrug|mexE	multidrug	55.1
CSP-PF-t0-R2	CSP	MEXE	gi:749018243:ref:WP_040076872.1:|FEATURES|mexE|multidrug|mexE	multidrug	57.4
CSP-PF-t0-R2	CSP	MEXE	YP_001175678|FEATURES|mexE|multidrug|mexE	multidrug	53.3
CSP-PF-t0-R2	CSP	MEXF	CP000675.2.gene2298.p01|FEATURES|mexF|multidrug|mexF	multidrug	55.9
CSP-PF-t0-R2	CSP	MEXF	gi:496334960:ref:WP_009044138.1:|FEATURES|mexF|multidrug|mexF	multidrug	92.8
CSP-PF-t0-R2	CSP	MEXF	gi:966396486:ref:WP_058441292.1:|FEATURES|mexF|multidrug|mexF	multidrug	53.2
CSP-PF-t0-R2	CSP	MEXF	YP_001749316|FEATURES|mexF|multidrug|mexF	multidrug	55.3
CSP-PF-t0-R2	CSP	MEXL	NP_252368.1|FEATURES|MexL|multidrug|MexL	multidrug	61
CSP-PF-t0-R2	CSP	MEXL	NP_252368.1|FEATURES|MexL|multidrug|MexL	multidrug	51.2
CSP-PF-t0-R2	CSP	MEXT	gi:489180348:ref:WP_003089829.1:|FEATURES|mexT|multidrug|mexT	multidrug	61.8
CSP-PF-t0-R2	CSP	MEXT	gi:751314291:ref:WP_041021175.1:|FEATURES|mexT|multidrug|mexT	multidrug	88
CSP-PF-t0-R2	CSP	MEXV	AAG07762.1|FEATURES|MexV|multidrug|MexV	multidrug	64.3
CSP-PF-t0-R2	CSP	MEXX	gi:490251966:ref:WP_004150001.1:|FEATURES|mexX|multidrug|mexX	multidrug	56.7
CSP-PF-t0-R2	CSP	MTRA	CCP46065.1|FEATURES|mtrA|multidrug|mtrA	multidrug	72.8
CSP-PF-t0-R2	CSP	MTRA	CCP46065.1|FEATURES|mtrA|multidrug|mtrA	multidrug	51.3
CSP-PF-t0-R2	CSP	MTRA	CCP46065.1|FEATURES|mtrA|multidrug|mtrA	multidrug	51.1
CSP-PF-t0-R2	CSP	MTRA	CCP46065.1|FEATURES|mtrA|multidrug|mtrA	multidrug	69.5
CSP-PF-t0-R2	CSP	MTRA	CCP46065.1|FEATURES|mtrA|multidrug|mtrA	multidrug	68.8
CSP-PF-t0-R2	CSP	MTRA	CCP46065.1|FEATURES|mtrA|multidrug|mtrA	multidrug	71.9
CSP-PF-t0-R2	CSP	MTRA	CCP46065.1|FEATURES|mtrA|multidrug|mtrA	multidrug	72.2
CSP-PF-t0-R2	CSP	MTRA	CCP46065.1|FEATURES|mtrA|multidrug|mtrA	multidrug	51.1
CSP-PF-t0-R2	CSP	MTRA	CCP46065.1|FEATURES|mtrA|multidrug|mtrA	multidrug	57.8
CSP-PF-t0-R2	CSP	MTRA	CCP46065.1|FEATURES|mtrA|multidrug|mtrA	multidrug	74
CSP-PF-t0-R2	CSP	MTRA	CCP46065.1|FEATURES|mtrA|multidrug|mtrA	multidrug	50.2
CSP-PF-t0-R2	CSP	MTRA	CCP46065.1|FEATURES|mtrA|multidrug|mtrA	multidrug	50.3
CSP-PF-t0-R2	CSP	MTRA	CCP46065.1|FEATURES|mtrA|multidrug|mtrA	multidrug	55.9
CSP-PF-t0-R2	CSP	MTRA	CCP46065.1|FEATURES|mtrA|multidrug|mtrA	multidrug	71.1
CSP-PF-t0-R2	CSP	MTRA	CCP46065.1|FEATURES|mtrA|multidrug|mtrA	multidrug	55.6
CSP-PF-t0-R2	CSP	MTRA	CCP46065.1|FEATURES|mtrA|multidrug|mtrA	multidrug	61.1
CSP-PF-t0-R2	CSP	MTRA	CCP46065.1|FEATURES|mtrA|multidrug|mtrA	multidrug	52.7
CSP-PF-t0-R2	CSP	MTRA	CCP46065.1|FEATURES|mtrA|multidrug|mtrA	multidrug	53.2
CSP-PF-t0-R2	CSP	MTRD	NP_274718.1|FEATURES|mtrD|multidrug|mtrD	multidrug	56.9
CSP-PF-t0-R2	CSP	MTRD	NP_274718.1|FEATURES|mtrD|multidrug|mtrD	multidrug	57.3
CSP-PF-t0-R2	CSP	MULTIDRUG_ABC_TRANSPORTER	gi:664579989:ref:WP_031094015.1:|FEATURES|multidrug_ABC_transporter|multidrug|multidrug_ABC_transporter	multidrug	59.9
CSP-PF-t0-R2	CSP	MULTIDRUG_ABC_TRANSPORTER	gi:764446018:ref:WP_044369325.1:|FEATURES|multidrug_ABC_transporter|multidrug|multidrug_ABC_transporter	multidrug	51.9
CSP-PF-t0-R2	CSP	MUXA	NP_251218.1|FEATURES|MuxA|multidrug|MuxA	multidrug	50.9
CSP-PF-t0-R2	CSP	OMPR	gi:909830386:gb:AKU13184.1:|FEATURES|ompR|multidrug|ompR	multidrug	63.9
CSP-PF-t0-R2	CSP	OMPR	gi:909830386:gb:AKU13184.1:|FEATURES|ompR|multidrug|ompR	multidrug	51.3
CSP-PF-t0-R2	CSP	OMPR	NC_008702.1.4607594.p01|FEATURES|ompR|multidrug|ompR	multidrug	51.5
CSP-PF-t0-R2	CSP	OMPR	NC_008702.1.4607594.p01|FEATURES|ompR|multidrug|ompR	multidrug	51.1
CSP-PF-t0-R2	CSP	OMPR	gi:491322039:ref:WP_005180005.1:|FEATURES|ompR|multidrug|ompR	multidrug	50.3
CSP-PF-t0-R2	CSP	OMPR	gi:909830386:gb:AKU13184.1:|FEATURES|ompR|multidrug|ompR	multidrug	65.5
CSP-PF-t0-R2	CSP	OMPR	NC_008702.1.4607594.p01|FEATURES|ompR|multidrug|ompR	multidrug	53.1
CSP-PF-t0-R2	CSP	OMPR	gi:909830386:gb:AKU13184.1:|FEATURES|ompR|multidrug|ompR	multidrug	66
CSP-PF-t0-R2	CSP	OMPR	gi:909830386:gb:AKU13184.1:|FEATURES|ompR|multidrug|ompR	multidrug	54.6
CSP-PF-t0-R2	CSP	OMPR	NC_008702.1.4607594.p01|FEATURES|ompR|multidrug|ompR	multidrug	50.2
CSP-PF-t0-R2	CSP	OMPR	gi:909830386:gb:AKU13184.1:|FEATURES|ompR|multidrug|ompR	multidrug	65.5
CSP-PF-t0-R2	CSP	OMPR	gi:909830386:gb:AKU13184.1:|FEATURES|ompR|multidrug|ompR	multidrug	64.3
CSP-PF-t0-R2	CSP	OMPR	NC_008702.1.4607594.p01|FEATURES|ompR|multidrug|ompR	multidrug	51.5
CSP-PF-t0-R2	CSP	OMPR	gi:909830386:gb:AKU13184.1:|FEATURES|ompR|multidrug|ompR	multidrug	52.4
CSP-PF-t0-R2	CSP	OMPR	gi:909830386:gb:AKU13184.1:|FEATURES|ompR|multidrug|ompR	multidrug	55.1
CSP-PF-t0-R2	CSP	OMPR	gi:909830386:gb:AKU13184.1:|FEATURES|ompR|multidrug|ompR	multidrug	65.6
CSP-PF-t0-R2	CSP	OPMB	NP_251215.1|FEATURES|OpmB|multidrug|OpmB	multidrug	56.7
CSP-PF-t0-R2	CSP	OPRM	NC_008702.1.4607681.p01|FEATURES|oprM|multidrug|oprM	multidrug	55.2
CSP-PF-t0-R2	CSP	OPRM	NC_008702.1.4606278.p01|FEATURES|oprM|multidrug|oprM	multidrug	55.4
CSP-PF-t0-R2	CSP	OPRM	gi:553749675:ref:WP_023082630.1:|FEATURES|oprM|multidrug|oprM	multidrug	62
CSP-PF-t0-R2	CSP	OPRM	NC_008702.1.4607681.p01|FEATURES|oprM|multidrug|oprM	multidrug	55.3
CSP-PF-t0-R2	CSP	OPRM	NC_008702.1.4606278.p01|FEATURES|oprM|multidrug|oprM	multidrug	55.8
CSP-PF-t0-R2	CSP	OPRM	NC_008702.1.4606278.p01|FEATURES|oprM|multidrug|oprM	multidrug	53
CSP-PF-t0-R2	CSP	OPRM	NC_008702.1.4606278.p01|FEATURES|oprM|multidrug|oprM	multidrug	55.6
CSP-PF-t0-R2	CSP	OPRM	NC_008702.1.4608931.p01|FEATURES|oprM|multidrug|oprM	multidrug	52.7
CSP-PF-t0-R2	CSP	OPRM	NC_008702.1.4606278.p01|FEATURES|oprM|multidrug|oprM	multidrug	50.2
CSP-PF-t0-R2	CSP	OPRM	gi:872500954:emb:CRR52030.1:|FEATURES|oprM|multidrug|oprM	multidrug	52.1
CSP-PF-t0-R2	CSP	OPRM	NC_008702.1.4606278.p01|FEATURES|oprM|multidrug|oprM	multidrug	55.3
CSP-PF-t0-R2	CSP	OPRM	NC_008702.1.4606278.p01|FEATURES|oprM|multidrug|oprM	multidrug	55.4
CSP-PF-t0-R2	CSP	OPRM	NC_008702.1.4606278.p01|FEATURES|oprM|multidrug|oprM	multidrug	55.6
CSP-PF-t0-R2	CSP	OPRM	NC_008702.1.4606278.p01|FEATURES|oprM|multidrug|oprM	multidrug	55.8
CSP-PF-t0-R2	CSP	OPRM	NC_008702.1.4606278.p01|FEATURES|oprM|multidrug|oprM	multidrug	50.9
CSP-PF-t0-R2	CSP	OPRM	NC_008702.1.4606278.p01|FEATURES|oprM|multidrug|oprM	multidrug	55.7
CSP-PF-t0-R2	CSP	OPRM	NC_008702.1.4608931.p01|FEATURES|oprM|multidrug|oprM	multidrug	51.7
CSP-PF-t0-R2	CSP	OPRM	NC_008702.1.4606278.p01|FEATURES|oprM|multidrug|oprM	multidrug	52.6
CSP-PF-t0-R2	CSP	OPRM	NC_008702.1.4607681.p01|FEATURES|oprM|multidrug|oprM	multidrug	70.4
CSP-PF-t0-R2	CSP	OPRN	gi:553795209:ref:WP_023125875.1:|FEATURES|oprN|multidrug|oprN	multidrug	74.6
CSP-PF-t0-R2	CSP	PMRF	AAC75314.1|FEATURES|PmrF|peptide|PmrF	peptide	50.3
CSP-PF-t0-R2	CSP	PMRF	AAC75314.1|FEATURES|PmrF|peptide|PmrF	peptide	51.8
CSP-PF-t0-R2	CSP	PMRF	AAC75314.1|FEATURES|PmrF|peptide|PmrF	peptide	51.3
CSP-PF-t0-R2	CSP	PMRF	AAC75314.1|FEATURES|PmrF|peptide|PmrF	peptide	51
CSP-PF-t0-R2	CSP	PMRF	AAC75314.1|FEATURES|PmrF|peptide|PmrF	peptide	50.2
CSP-PF-t0-R2	CSP	PMRF	AAC75314.1|FEATURES|PmrF|peptide|PmrF	peptide	58.2
CSP-PF-t0-R2	CSP	PMRF	AAC75314.1|FEATURES|PmrF|peptide|PmrF	peptide	68.2
CSP-PF-t0-R2	CSP	PMRF	AAC75314.1|FEATURES|PmrF|peptide|PmrF	peptide	51.1
CSP-PF-t0-R2	CSP	ROSA	YP_001605796|FEATURES|rosA|fosmidomycin|rosA	fosmidomycin	69.4
CSP-PF-t0-R2	CSP	ROSA	YP_001401993|FEATURES|rosA|fosmidomycin|rosA	fosmidomycin	58.7
CSP-PF-t0-R2	CSP	ROSA	ZP_04621517|FEATURES|rosA|fosmidomycin|rosA	fosmidomycin	62.3
CSP-PF-t0-R2	CSP	ROSA	ZP_04612558|FEATURES|rosA|fosmidomycin|rosA	fosmidomycin	66.1
CSP-PF-t0-R2	CSP	ROSA	YP_001605796|FEATURES|rosA|fosmidomycin|rosA	fosmidomycin	61.4
CSP-PF-t0-R2	CSP	ROSA	ZP_04623896|FEATURES|rosA|fosmidomycin|rosA	fosmidomycin	65.9
CSP-PF-t0-R2	CSP	ROSA	ZP_04621517|FEATURES|rosA|fosmidomycin|rosA	fosmidomycin	65.2
CSP-PF-t0-R2	CSP	ROSA	YP_001477378|FEATURES|rosA|fosmidomycin|rosA	fosmidomycin	59.6
CSP-PF-t0-R2	CSP	ROSA	YP_001477378|FEATURES|rosA|fosmidomycin|rosA	fosmidomycin	61.2
CSP-PF-t0-R2	CSP	ROSA	YP_001605796|FEATURES|rosA|fosmidomycin|rosA	fosmidomycin	64
CSP-PF-t0-R2	CSP	ROSB	gi:1001786599:ref:WP_061324791.1:|FEATURES|rosB|fosmidomycin|rosB	fosmidomycin	54.2
CSP-PF-t0-R2	CSP	ROSB	gi:896190680:ref:WP_049199932.1:|FEATURES|rosB|fosmidomycin|rosB	fosmidomycin	56.6
CSP-PF-t0-R2	CSP	RPOB2	BAD59497.1|FEATURES|rpoB2|multidrug|rpoB2	multidrug	51.8
CSP-PF-t0-R2	CSP	RPOB2	BAD59497.1|FEATURES|rpoB2|multidrug|rpoB2	multidrug	57
CSP-PF-t0-R2	CSP	RPOB2	BAD59497.1|FEATURES|rpoB2|multidrug|rpoB2	multidrug	57.4
CSP-PF-t0-R2	CSP	RPOB2	BAD59497.1|FEATURES|rpoB2|multidrug|rpoB2	multidrug	56.9
CSP-PF-t0-R2	CSP	RPOB2	BAD59497.1|FEATURES|rpoB2|multidrug|rpoB2	multidrug	53.4
CSP-PF-t0-R2	CSP	RPOB2	BAD59497.1|FEATURES|rpoB2|multidrug|rpoB2	multidrug	57.1
CSP-PF-t0-R2	CSP	RPOB2	BAD59497.1|FEATURES|rpoB2|multidrug|rpoB2	multidrug	64.1
CSP-PF-t0-R2	CSP	RPOB2	BAD59497.1|FEATURES|rpoB2|multidrug|rpoB2	multidrug	62.1
CSP-PF-t0-R2	CSP	RPOB2	BAD59497.1|FEATURES|rpoB2|multidrug|rpoB2	multidrug	56.3
CSP-PF-t0-R2	CSP	RPOB2	BAD59497.1|FEATURES|rpoB2|multidrug|rpoB2	multidrug	81.6
CSP-PF-t0-R2	CSP	RPSD_(RAMA_OR_SUD2)	AB158573.gene.p01|FEATURES|rpsD_(ramA_or_sud2)|unclassified|rpsD_(ramA_or_sud2)	unclassified	67.4
CSP-PF-t0-R2	CSP	SMER	AAD51348.1|FEATURES|smeR|multidrug|smeR	multidrug	57.5
CSP-PF-t0-R2	CSP	SUL4	WP_102607457.1|FEATURES|sul4|sulfonamide|sul4	sulfonamide	51.6
CSP-PF-t0-R2	CSP	SUL4	WP_102607457.1|FEATURES|sul4|sulfonamide|sul4	sulfonamide	51.8
CSP-PF-t0-R2	CSP	SUL4	WP_102607457.1|FEATURES|sul4|sulfonamide|sul4	sulfonamide	59.3
CSP-PF-t0-R2	CSP	SUL4	WP_102607457.1|FEATURES|sul4|sulfonamide|sul4	sulfonamide	52.9
CSP-PF-t0-R2	CSP	SUL4	WP_102607457.1|FEATURES|sul4|sulfonamide|sul4	sulfonamide	50.4
CSP-PF-t0-R2	CSP	SUL4	WP_102607457.1|FEATURES|sul4|sulfonamide|sul4	sulfonamide	59.3
CSP-PF-t0-R2	CSP	SUL4	WP_102607457.1|FEATURES|sul4|sulfonamide|sul4	sulfonamide	51.1
CSP-PF-t0-R2	CSP	SUL4	WP_102607457.1|FEATURES|sul4|sulfonamide|sul4	sulfonamide	51.6
CSP-PF-t0-R2	CSP	SUL4	WP_102607457.1|FEATURES|sul4|sulfonamide|sul4	sulfonamide	51.4
CSP-PF-t0-R2	CSP	TETA(48)	APB03214.1|FEATURES|tetA(48)|tetracycline|tetA(48)	tetracycline	58.4
CSP-PF-t0-R2	CSP	TETA(48)	APB03214.1|FEATURES|tetA(48)|tetracycline|tetA(48)	tetracycline	52.3
CSP-PF-t0-R2	CSP	TETA(48)	APB03214.1|FEATURES|tetA(48)|tetracycline|tetA(48)	tetracycline	51.8
CSP-PF-t0-R2	CSP	TETA(48)	APB03214.1|FEATURES|tetA(48)|tetracycline|tetA(48)	tetracycline	60.4
CSP-PF-t0-R2	CSP	TETA(48)	APB03214.1|FEATURES|tetA(48)|tetracycline|tetA(48)	tetracycline	50.2
CSP-PF-t0-R2	CSP	TETA(48)	APB03214.1|FEATURES|tetA(48)|tetracycline|tetA(48)	tetracycline	51
CSP-PF-t0-R2	CSP	TETA(48)	APB03214.1|FEATURES|tetA(48)|tetracycline|tetA(48)	tetracycline	52.7
CSP-PF-t0-R2	CSP	TETA(48)	APB03214.1|FEATURES|tetA(48)|tetracycline|tetA(48)	tetracycline	52.1
CSP-PF-t0-R2	CSP	TETA(48)	APB03214.1|FEATURES|tetA(48)|tetracycline|tetA(48)	tetracycline	57.6
CSP-PF-t0-R2	CSP	TETB(48)	APB03215.1|FEATURES|tetB(48)|tetracycline|tetB(48)	tetracycline	50.4
CSP-PF-t0-R2	CSP	TETV	gi:602542163:emb:CDO24964.1:|FEATURES|tetV|tetracycline|tetV	tetracycline	53.3
CSP-PF-t0-R2	CSP	THIN-B	AJ250876.1.gene1.p01|FEATURES|THIN-B|beta-lactam|THIN-B	beta-lactam	63.7
CSP-PF-t0-R2	CSP	TRANSCRIPTIONAL_REGULATORY_PROTEIN_CPXR_CPXR	CP001918.1.gene5135.p01|FEATURES|transcriptional_regulatory_protein_CpxR_cpxR|unclassified|transcriptional_regulatory_protein_CpxR_cpxR	unclassified	53.5
CSP-PF-t0-R2	CSP	TRANSCRIPTIONAL_REGULATORY_PROTEIN_CPXR_CPXR	CP000675.2.gene1535.p01|FEATURES|transcriptional_regulatory_protein_CpxR_cpxR|unclassified|transcriptional_regulatory_protein_CpxR_cpxR	unclassified	53.4
CSP-PF-t0-R2	CSP	TRANSCRIPTIONAL_REGULATORY_PROTEIN_CPXR_CPXR	CP000675.2.gene1535.p01|FEATURES|transcriptional_regulatory_protein_CpxR_cpxR|unclassified|transcriptional_regulatory_protein_CpxR_cpxR	unclassified	57.1
CSP-PF-t0-R2	CSP	TRANSCRIPTIONAL_REGULATORY_PROTEIN_CPXR_CPXR	CP001138.1.gene4273.p01|FEATURES|transcriptional_regulatory_protein_CpxR_cpxR|unclassified|transcriptional_regulatory_protein_CpxR_cpxR	unclassified	51.9
CSP-PF-t0-R2	CSP	TRANSCRIPTIONAL_REGULATORY_PROTEIN_CPXR_CPXR	CP000675.2.gene1535.p01|FEATURES|transcriptional_regulatory_protein_CpxR_cpxR|unclassified|transcriptional_regulatory_protein_CpxR_cpxR	unclassified	54.5
CSP-PF-t0-R2	CSP	TRIA	NP_248846.1|FEATURES|TriA|triclosan|TriA	triclosan	65.3
CSP-PF-t0-R2	CSP	TRIC	NP_248848.1|FEATURES|TriC|triclosan|TriC	triclosan	56
CSP-PF-t0-R2	CSP	TRIC	NP_248848.1|FEATURES|TriC|triclosan|TriC	triclosan	50.6
CSP-PF-t0-R2	CSP	TRUNCATED_PUTATIVE_RESPONSE_REGULATOR_ARLR	NC_002745.3251084.p01|FEATURES|truncated_putative_response_regulator_ArlR|unclassified|truncated_putative_response_regulator_ArlR	unclassified	51.4
CSP-PF-t0-R2	CSP	TRUNCATED_PUTATIVE_RESPONSE_REGULATOR_ARLR	NC_002745.3251084.p01|FEATURES|truncated_putative_response_regulator_ArlR|unclassified|truncated_putative_response_regulator_ArlR	unclassified	51.4
CSP-PF-t0-R2	CSP	TRUNCATED_PUTATIVE_RESPONSE_REGULATOR_ARLR	NC_002745.3251084.p01|FEATURES|truncated_putative_response_regulator_ArlR|unclassified|truncated_putative_response_regulator_ArlR	unclassified	52.7
CSP-PF-t0-R2	CSP	TRUNCATED_PUTATIVE_RESPONSE_REGULATOR_ARLR	NC_002745.3251084.p01|FEATURES|truncated_putative_response_regulator_ArlR|unclassified|truncated_putative_response_regulator_ArlR	unclassified	52
CSP-PF-t0-R2	CSP	TRUNCATED_PUTATIVE_RESPONSE_REGULATOR_ARLR	NC_002745.3251084.p01|FEATURES|truncated_putative_response_regulator_ArlR|unclassified|truncated_putative_response_regulator_ArlR	unclassified	52
CSP-PF-t0-R2	CSP	TRUNCATED_PUTATIVE_RESPONSE_REGULATOR_ARLR	NC_002745.3251084.p01|FEATURES|truncated_putative_response_regulator_ArlR|unclassified|truncated_putative_response_regulator_ArlR	unclassified	52.1
CSP-PF-t0-R2	CSP	TRUNCATED_PUTATIVE_RESPONSE_REGULATOR_ARLR	NC_002745.3251084.p01|FEATURES|truncated_putative_response_regulator_ArlR|unclassified|truncated_putative_response_regulator_ArlR	unclassified	50.7
CSP-PF-t0-R2	CSP	TRUNCATED_PUTATIVE_RESPONSE_REGULATOR_ARLR	NC_002745.3251084.p01|FEATURES|truncated_putative_response_regulator_ArlR|unclassified|truncated_putative_response_regulator_ArlR	unclassified	54.2
CSP-PF-t0-R2	CSP	TRUNCATED_PUTATIVE_RESPONSE_REGULATOR_ARLR	NC_002745.3251084.p01|FEATURES|truncated_putative_response_regulator_ArlR|unclassified|truncated_putative_response_regulator_ArlR	unclassified	50.7
CSP-PF-t0-R2	CSP	TRUNCATED_PUTATIVE_RESPONSE_REGULATOR_ARLR	NC_002745.3251084.p01|FEATURES|truncated_putative_response_regulator_ArlR|unclassified|truncated_putative_response_regulator_ArlR	unclassified	50.6
CSP-PF-t0-R2	CSP	UGD	AAC75089.1|FEATURES|ugd|peptide|ugd	peptide	73.6
CSP-PF-t0-R2	CSP	UGD	AAC75089.1|FEATURES|ugd|peptide|ugd	peptide	69.6
CSP-PF-t0-R2	CSP	UGD	AAC75089.1|FEATURES|ugd|peptide|ugd	peptide	61.6
CSP-PF-t0-R2	CSP	UGD	AAC75089.1|FEATURES|ugd|peptide|ugd	peptide	70.1
CSP-PF-t0-R2	CSP	UGD	AAC75089.1|FEATURES|ugd|peptide|ugd	peptide	65.5
CSP-PF-t0-R2	CSP	VANR	gi:947806628:ref:WP_056468082.1:|FEATURES|vanR|glycopeptide|vanR	glycopeptide	58.9
CSP-PF-t0-R2	CSP	VANR	gi:950233763:ref:WP_057277726.1:|FEATURES|vanR|glycopeptide|vanR	glycopeptide	50.7
CSP-PF-t0-R2	CSP	VANR	AF155139.2.gene2.p01|FEATURES|vanR|glycopeptide|vanR	glycopeptide	54.1
CSP-PF-t0-R2	CSP	VANR	FJ872411.1.gene44.p01|FEATURES|vanR|glycopeptide|vanR	glycopeptide	56.1
CSP-PF-t0-R2	CSP	VANR	gi:950233763:ref:WP_057277726.1:|FEATURES|vanR|glycopeptide|vanR	glycopeptide	50.9
CSP-PF-t0-R2	CSP	VANR	FJ872411.1.gene44.p01|FEATURES|vanR|glycopeptide|vanR	glycopeptide	56.1
CSP-PF-t0-R2	CSP	VANR	gi:944023697:ref:WP_055613131.1:|FEATURES|vanR|glycopeptide|vanR	glycopeptide	54.8
CSP-PF-t0-R2	CSP	VANR	gi:950233763:ref:WP_057277726.1:|FEATURES|vanR|glycopeptide|vanR	glycopeptide	52
CSP-PF-t0-R2	CSP	VANR	AF155139.2.gene2.p01|FEATURES|vanR|glycopeptide|vanR	glycopeptide	52.2
CSP-PF-t0-R2	CSP	VANR	gi:944023697:ref:WP_055613131.1:|FEATURES|vanR|glycopeptide|vanR	glycopeptide	55.3
CSP-PF-t0-R2	CSP	VANR	FJ872411.1.gene44.p01|FEATURES|vanR|glycopeptide|vanR	glycopeptide	55.7
CSP-PF-t0-R2	CSP	VANR	ABB53349|FEATURES|vanR|glycopeptide|vanR	glycopeptide	52.5
CSP-PF-t0-R2	CSP	VANR	gi:447203848:ref:WP_001281104.1:|FEATURES|vanR|glycopeptide|vanR	glycopeptide	52.1
CSP-PF-t0-R2	CSP	VANR	FJ872411.1.gene44.p01|FEATURES|vanR|glycopeptide|vanR	glycopeptide	52.2
CSP-PF-t0-R2	CSP	VANR	FJ872411.1.gene44.p01|FEATURES|vanR|glycopeptide|vanR	glycopeptide	64.1
CSP-PF-t0-R2	CSP	VANR	gi:950233763:ref:WP_057277726.1:|FEATURES|vanR|glycopeptide|vanR	glycopeptide	51.1
CSP-PF-t0-R2	CSP	VANR	gi:948051271:ref:WP_056710274.1:|FEATURES|vanR|glycopeptide|vanR	glycopeptide	74.5
CSP-PF-t0-R2	CSP	VANR	AF155139.2.gene2.p01|FEATURES|vanR|glycopeptide|vanR	glycopeptide	52
CSP-PF-t0-R2	CSP	VANR	gi:950233763:ref:WP_057277726.1:|FEATURES|vanR|glycopeptide|vanR	glycopeptide	50.7
CSP-PF-t0-R2	CSP	VANR	AF155139.2.gene2.p01|FEATURES|vanR|glycopeptide|vanR	glycopeptide	52.9
CSP-PF-t0-R2	CSP	VANR	FJ349556.1.gene2.p01|FEATURES|vanR|glycopeptide|vanR	glycopeptide	69.5
CSP-PF-t0-R2	CSP	VANR	gi:947806628:ref:WP_056468082.1:|FEATURES|vanR|glycopeptide|vanR	glycopeptide	64.4
CSP-PF-t0-R2	CSP	VANR	FJ872411.1.gene44.p01|FEATURES|vanR|glycopeptide|vanR	glycopeptide	51.8
CSP-PF-t0-R2	CSP	VANR	FJ872411.1.gene44.p01|FEATURES|vanR|glycopeptide|vanR	glycopeptide	62.4
CSP-PF-t0-R2	CSP	VANR	gi:938897327:ref:WP_054681472.1:|FEATURES|vanR|glycopeptide|vanR	glycopeptide	52.1
CSP-PF-t0-R2	CSP	VANR	AF155139.2.gene2.p01|FEATURES|vanR|glycopeptide|vanR	glycopeptide	50.5
CSP-PF-t0-R2	CSP	VANR	FJ872411.1.gene44.p01|FEATURES|vanR|glycopeptide|vanR	glycopeptide	58.3
CSP-PF-t0-R2	CSP	VANR	FJ872411.1.gene44.p01|FEATURES|vanR|glycopeptide|vanR	glycopeptide	50.2
CSP-PF-t0-R2	CSP	VANR	gi:747653988:emb:CEL19270.1:|FEATURES|vanR|glycopeptide|vanR	glycopeptide	56.6
CSP-PF-t0-R2	CSP	VANR	AF155139.2.gene2.p01|FEATURES|vanR|glycopeptide|vanR	glycopeptide	68.5
CSP-PF-t0-R2	CSP	VANR	gi:506987090:ref:WP_016078505.1:|FEATURES|vanR|glycopeptide|vanR	glycopeptide	50.2
CSP-PF-t0-R2	CSP	VANR	AAQ12900|FEATURES|vanR|glycopeptide|vanR	glycopeptide	57.3
CSP-PF-t0-R2	CSP	VANR	gi:950233763:ref:WP_057277726.1:|FEATURES|vanR|glycopeptide|vanR	glycopeptide	50.4
CSP-PF-t0-R2	CSP	VANR	AF155139.2.gene2.p01|FEATURES|vanR|glycopeptide|vanR	glycopeptide	52.9
CSP-PF-t0-R2	CSP	VANR	ABB53349|FEATURES|vanR|glycopeptide|vanR	glycopeptide	52
CSP-PF-t0-R2	CSP	VANR	gi:974603856:ref:WP_059193686.1:|FEATURES|vanR|glycopeptide|vanR	glycopeptide	55.8
CSP-PF-t0-R2	CSP	VANR	gi:943675889:ref:WP_055502070.1:|FEATURES|vanR|glycopeptide|vanR	glycopeptide	73.1
CSP-PF-t0-R2	CSP	VANR	AF155139.2.gene2.p01|FEATURES|vanR|glycopeptide|vanR	glycopeptide	69.8
CSP-PF-t0-R2	CSP	VANR	AAQ12900|FEATURES|vanR|glycopeptide|vanR	glycopeptide	57.8
CSP-PF-t0-R2	CSP	VANR	FJ872411.1.gene44.p01|FEATURES|vanR|glycopeptide|vanR	glycopeptide	50.9
CSP-PF-t0-R2	CSP	VANR	gi:950233763:ref:WP_057277726.1:|FEATURES|vanR|glycopeptide|vanR	glycopeptide	50.4
CSP-PF-t0-R2	CSP	VANRI	WP_011461303.1|FEATURES|vanRI|glycopeptide|vanRI	glycopeptide	50.7
CSP-PF-t0-R2	CSP	VANRI	WP_011461303.1|FEATURES|vanRI|glycopeptide|vanRI	glycopeptide	57.1
CSP-PF-t0-R2	CSP	VANRI	WP_011461303.1|FEATURES|vanRI|glycopeptide|vanRI	glycopeptide	50.2
CSP-PF-t0-R2	CSP	VANRI	WP_011461303.1|FEATURES|vanRI|glycopeptide|vanRI	glycopeptide	73.2
CSP-PF-t0-R2	CSP	VANRI	WP_011461303.1|FEATURES|vanRI|glycopeptide|vanRI	glycopeptide	57.5
CSP-PF-t0-R2	CSP	VANRI	WP_011461303.1|FEATURES|vanRI|glycopeptide|vanRI	glycopeptide	72.2
CSP-PF-t0-R2	CSP	VANRI	WP_011461303.1|FEATURES|vanRI|glycopeptide|vanRI	glycopeptide	70.1
CSP-PF-t0-R2	CSP	VANRI	WP_011461303.1|FEATURES|vanRI|glycopeptide|vanRI	glycopeptide	69.3
CSP-PF-t0-R2	CSP	VANRI	WP_011461303.1|FEATURES|vanRI|glycopeptide|vanRI	glycopeptide	70.1
CSP-PF-t0-R2	CSP	VANRI	WP_011461303.1|FEATURES|vanRI|glycopeptide|vanRI	glycopeptide	52
CSP-PF-t0-R2	CSP	VANRI	WP_011461303.1|FEATURES|vanRI|glycopeptide|vanRI	glycopeptide	54.8
CSP-PF-t0-R2	CSP	VANRI	WP_011461303.1|FEATURES|vanRI|glycopeptide|vanRI	glycopeptide	70.5
CSP-PF-t0-R2	CSP	VANRI	WP_011461303.1|FEATURES|vanRI|glycopeptide|vanRI	glycopeptide	52.7
CSP-PF-t0-R2	CSP	VANS	AY082011.1.gene2.p1|FEATURES|vanS|glycopeptide|vanS	glycopeptide	67.7
CSP-PF-t0-R2	CSP	VATB	U19459.gene.p01|FEATURES|vatB|MLS|vatB	MLS	57
CSP-PF-t0-R2	CSP	VGAC	AMP35312.1|FEATURES|vgaC|MLS|vgaC	MLS	53.1
CSP-PF-t0-R2	CSP	VGAC	AMP35312.1|FEATURES|vgaC|MLS|vgaC	MLS	50.7
CSP-PF-t0-R3	CSP	ACRA	gi:573042590:emb:CDI16885.1:|FEATURES|acrA|multidrug|acrA	multidrug	58.5
CSP-PF-t0-R3	CSP	ADP-RIBOSYLATING_TRANSFERASE_ARR	AF001493.1.orf0.gene.p01|FEATURES|ADP-ribosylating_transferase_arr|rifamycin|ADP-ribosylating_transferase_arr	rifamycin	54.3
CSP-PF-t0-R3	CSP	ADP-RIBOSYLATING_TRANSFERASE_ARR	AF001493.1.orf0.gene.p01|FEATURES|ADP-ribosylating_transferase_arr|rifamycin|ADP-ribosylating_transferase_arr	rifamycin	60.6
CSP-PF-t0-R3	CSP	ADP-RIBOSYLATING_TRANSFERASE_ARR	AF001493.1.orf0.gene.p01|FEATURES|ADP-ribosylating_transferase_arr|rifamycin|ADP-ribosylating_transferase_arr	rifamycin	62.1
CSP-PF-t0-R3	CSP	ADP-RIBOSYLATING_TRANSFERASE_ARR	AL939114.1.orf1.gene.p01|FEATURES|ADP-ribosylating_transferase_arr|rifamycin|ADP-ribosylating_transferase_arr	rifamycin	64.3
CSP-PF-t0-R3	CSP	ADP-RIBOSYLATING_TRANSFERASE_ARR	AF001493.1.orf0.gene.p01|FEATURES|ADP-ribosylating_transferase_arr|rifamycin|ADP-ribosylating_transferase_arr	rifamycin	64.6
CSP-PF-t0-R3	CSP	ADP-RIBOSYLATING_TRANSFERASE_ARR	AL939114.1.orf1.gene.p01|FEATURES|ADP-ribosylating_transferase_arr|rifamycin|ADP-ribosylating_transferase_arr	rifamycin	66.1
CSP-PF-t0-R3	CSP	ADP-RIBOSYLATING_TRANSFERASE_ARR	AL939114.1.orf1.gene.p01|FEATURES|ADP-ribosylating_transferase_arr|rifamycin|ADP-ribosylating_transferase_arr	rifamycin	64.4
CSP-PF-t0-R3	CSP	ADP-RIBOSYLATING_TRANSFERASE_ARR	AF001493.1.orf0.gene.p01|FEATURES|ADP-ribosylating_transferase_arr|rifamycin|ADP-ribosylating_transferase_arr	rifamycin	56.3
CSP-PF-t0-R3	CSP	ADP-RIBOSYLATING_TRANSFERASE_ARR	AL939114.1.orf1.gene.p01|FEATURES|ADP-ribosylating_transferase_arr|rifamycin|ADP-ribosylating_transferase_arr	rifamycin	64.4
CSP-PF-t0-R3	CSP	ADP-RIBOSYLATING_TRANSFERASE_ARR	AF001493.1.orf0.gene.p01|FEATURES|ADP-ribosylating_transferase_arr|rifamycin|ADP-ribosylating_transferase_arr	rifamycin	60.1
CSP-PF-t0-R3	CSP	ARR-4	ABV26705.1|FEATURES|arr-4|rifamycin|arr-4	rifamycin	58.4
CSP-PF-t0-R3	CSP	BACA	ZP_04055725|FEATURES|bacA|bacitracin|bacA	bacitracin	50.7
CSP-PF-t0-R3	CSP	BACA	CAJ93947|FEATURES|bacA|bacitracin|bacA	bacitracin	63.7
CSP-PF-t0-R3	CSP	BACA	CAJ93947|FEATURES|bacA|bacitracin|bacA	bacitracin	63.9
CSP-PF-t0-R3	CSP	BACA	YP_294981|FEATURES|bacA|bacitracin|bacA	bacitracin	64.2
CSP-PF-t0-R3	CSP	BACA	CAJ93947|FEATURES|bacA|bacitracin|bacA	bacitracin	63.6
CSP-PF-t0-R3	CSP	BACA	YP_523088|FEATURES|bacA|bacitracin|bacA	bacitracin	95.7
CSP-PF-t0-R3	CSP	BACA	NP_840140|FEATURES|bacA|bacitracin|bacA	bacitracin	63.4
CSP-PF-t0-R3	CSP	BACA	EEQ96502|FEATURES|bacA|bacitracin|bacA	bacitracin	60.4
CSP-PF-t0-R3	CSP	BACA	ZP_04055725|FEATURES|bacA|bacitracin|bacA	bacitracin	54.8
CSP-PF-t0-R3	CSP	BAER	YP_490321.1|FEATURES|baeR|multidrug|baeR	multidrug	57.7
CSP-PF-t0-R3	CSP	BAER	YP_490321.1|FEATURES|baeR|multidrug|baeR	multidrug	54.4
CSP-PF-t0-R3	CSP	BAER	YP_490321.1|FEATURES|baeR|multidrug|baeR	multidrug	58.1
CSP-PF-t0-R3	CSP	BLEO	NC_002758.1119995.p01|FEATURES|bleO|glycopeptide|bleO	glycopeptide	52.4
CSP-PF-t0-R3	CSP	DFRA3	AAA25550.1|FEATURES|dfrA3|diaminopyrimidine|dfrA3	diaminopyrimidine	51.9
CSP-PF-t0-R3	CSP	EFRB	CDO61516.1|FEATURES|efrB|multidrug|efrB	multidrug	51.2
CSP-PF-t0-R3	CSP	EFRB	CDO61516.1|FEATURES|efrB|multidrug|efrB	multidrug	50.7
CSP-PF-t0-R3	CSP	EFRB	CDO61516.1|FEATURES|efrB|multidrug|efrB	multidrug	50.6
CSP-PF-t0-R3	CSP	EMRE	NC_008702.1.4608023.p01|FEATURES|emrE|multidrug|emrE	multidrug	83.1
CSP-PF-t0-R3	CSP	EMRE	gi:353577773:gb:EHC39833.1:|FEATURES|emrE|multidrug|emrE	multidrug	65.5
CSP-PF-t0-R3	CSP	GOLS	NP_459349.1|FEATURES|golS|multidrug|golS	multidrug	58.1
CSP-PF-t0-R3	CSP	GOLS	NP_459349.1|FEATURES|golS|multidrug|golS	multidrug	58.9
CSP-PF-t0-R3	CSP	KASUGAMYCIN_RESISTANCE_PROTEIN_KSGA	B7LVU5|FEATURES|kasugamycin_resistance_protein_ksgA|aminoglycoside|kasugamycin_resistance_protein_ksgA	aminoglycoside	51
CSP-PF-t0-R3	CSP	KASUGAMYCIN_RESISTANCE_PROTEIN_KSGA	ZP_02902942|FEATURES|kasugamycin_resistance_protein_ksgA|aminoglycoside|kasugamycin_resistance_protein_ksgA	aminoglycoside	52.7
CSP-PF-t0-R3	CSP	KASUGAMYCIN_RESISTANCE_PROTEIN_KSGA	YP_002401190|FEATURES|kasugamycin_resistance_protein_ksgA|aminoglycoside|kasugamycin_resistance_protein_ksgA	aminoglycoside	51.5
CSP-PF-t0-R3	CSP	KDPE	NP_415222.1|FEATURES|kdpE|aminoglycoside|kdpE	aminoglycoside	58.7
CSP-PF-t0-R3	CSP	KDPE	NP_415222.1|FEATURES|kdpE|aminoglycoside|kdpE	aminoglycoside	53.9
CSP-PF-t0-R3	CSP	KDPE	NP_415222.1|FEATURES|kdpE|aminoglycoside|kdpE	aminoglycoside	63.3
CSP-PF-t0-R3	CSP	KDPE	NP_415222.1|FEATURES|kdpE|aminoglycoside|kdpE	aminoglycoside	51.6
CSP-PF-t0-R3	CSP	KDPE	NP_415222.1|FEATURES|kdpE|aminoglycoside|kdpE	aminoglycoside	65.2
CSP-PF-t0-R3	CSP	MACA	gi:753914761:ref:WP_041642270.1:|FEATURES|macA|MLS|macA	MLS	52.1
CSP-PF-t0-R3	CSP	MDTA	CP001918.1.gene3439.p01|FEATURES|mdtA|multidrug|mdtA	multidrug	53.2
CSP-PF-t0-R3	CSP	MEXE	gi:749018243:ref:WP_040076872.1:|FEATURES|mexE|multidrug|mexE	multidrug	57.4
CSP-PF-t0-R3	CSP	MEXE	gi:503835165:ref:WP_014069159.1:|FEATURES|mexE|multidrug|mexE	multidrug	52.4
CSP-PF-t0-R3	CSP	MEXE	gi:503835165:ref:WP_014069159.1:|FEATURES|mexE|multidrug|mexE	multidrug	64.3
CSP-PF-t0-R3	CSP	MEXE	gi:503835165:ref:WP_014069159.1:|FEATURES|mexE|multidrug|mexE	multidrug	58.7
CSP-PF-t0-R3	CSP	MEXF	CP000675.2.gene2298.p01|FEATURES|mexF|multidrug|mexF	multidrug	55.6
CSP-PF-t0-R3	CSP	MEXT	gi:751314291:ref:WP_041021175.1:|FEATURES|mexT|multidrug|mexT	multidrug	89.4
CSP-PF-t0-R3	CSP	MTRA	CCP46065.1|FEATURES|mtrA|multidrug|mtrA	multidrug	74
CSP-PF-t0-R3	CSP	MTRA	CCP46065.1|FEATURES|mtrA|multidrug|mtrA	multidrug	50.9
CSP-PF-t0-R3	CSP	MTRA	CCP46065.1|FEATURES|mtrA|multidrug|mtrA	multidrug	51.8
CSP-PF-t0-R3	CSP	MTRA	CCP46065.1|FEATURES|mtrA|multidrug|mtrA	multidrug	51.9
CSP-PF-t0-R3	CSP	MTRA	CCP46065.1|FEATURES|mtrA|multidrug|mtrA	multidrug	73.3
CSP-PF-t0-R3	CSP	MTRD	NP_274718.1|FEATURES|mtrD|multidrug|mtrD	multidrug	57.7
CSP-PF-t0-R3	CSP	OMPR	gi:909830386:gb:AKU13184.1:|FEATURES|ompR|multidrug|ompR	multidrug	55.5
CSP-PF-t0-R3	CSP	OMPR	gi:909830386:gb:AKU13184.1:|FEATURES|ompR|multidrug|ompR	multidrug	65.9
CSP-PF-t0-R3	CSP	OMPR	gi:909830386:gb:AKU13184.1:|FEATURES|ompR|multidrug|ompR	multidrug	65.5
CSP-PF-t0-R3	CSP	OMPR	NC_008702.1.4607594.p01|FEATURES|ompR|multidrug|ompR	multidrug	51.5
CSP-PF-t0-R3	CSP	OPRM	NC_008702.1.4606278.p01|FEATURES|oprM|multidrug|oprM	multidrug	56.7
CSP-PF-t0-R3	CSP	OPRM	NC_008702.1.4606278.p01|FEATURES|oprM|multidrug|oprM	multidrug	59.5
CSP-PF-t0-R3	CSP	OPRM	NC_008702.1.4606278.p01|FEATURES|oprM|multidrug|oprM	multidrug	50.9
CSP-PF-t0-R3	CSP	OPRM	NC_008702.1.4606278.p01|FEATURES|oprM|multidrug|oprM	multidrug	50.3
CSP-PF-t0-R3	CSP	OPRM	NC_008702.1.4608931.p01|FEATURES|oprM|multidrug|oprM	multidrug	53.5
CSP-PF-t0-R3	CSP	PMRF	AAC75314.1|FEATURES|PmrF|peptide|PmrF	peptide	51.5
CSP-PF-t0-R3	CSP	PMRF	AAC75314.1|FEATURES|PmrF|peptide|PmrF	peptide	68.2
CSP-PF-t0-R3	CSP	RPOB2	BAD59497.1|FEATURES|rpoB2|multidrug|rpoB2	multidrug	62.1
CSP-PF-t0-R3	CSP	RPOB2	BAD59497.1|FEATURES|rpoB2|multidrug|rpoB2	multidrug	70.8
CSP-PF-t0-R3	CSP	RPOB2	BAD59497.1|FEATURES|rpoB2|multidrug|rpoB2	multidrug	56.7
CSP-PF-t0-R3	CSP	SMER	AAD51348.1|FEATURES|smeR|multidrug|smeR	multidrug	51.1
CSP-PF-t0-R3	CSP	SUL4	WP_102607457.1|FEATURES|sul4|sulfonamide|sul4	sulfonamide	52.4
CSP-PF-t0-R3	CSP	SUL4	WP_102607457.1|FEATURES|sul4|sulfonamide|sul4	sulfonamide	51.6
CSP-PF-t0-R3	CSP	SUL4	WP_102607457.1|FEATURES|sul4|sulfonamide|sul4	sulfonamide	58.6
CSP-PF-t0-R3	CSP	SUL4	WP_102607457.1|FEATURES|sul4|sulfonamide|sul4	sulfonamide	50.7
CSP-PF-t0-R3	CSP	SUL4	WP_102607457.1|FEATURES|sul4|sulfonamide|sul4	sulfonamide	51.1
CSP-PF-t0-R3	CSP	TETA(48)	APB03214.1|FEATURES|tetA(48)|tetracycline|tetA(48)	tetracycline	52.1
CSP-PF-t0-R3	CSP	TETA(48)	APB03214.1|FEATURES|tetA(48)|tetracycline|tetA(48)	tetracycline	58.7
CSP-PF-t0-R3	CSP	TETA(48)	APB03214.1|FEATURES|tetA(48)|tetracycline|tetA(48)	tetracycline	51.9
CSP-PF-t0-R3	CSP	TETA(48)	APB03214.1|FEATURES|tetA(48)|tetracycline|tetA(48)	tetracycline	57.5
CSP-PF-t0-R3	CSP	TETB(48)	APB03215.1|FEATURES|tetB(48)|tetracycline|tetB(48)	tetracycline	51.1
CSP-PF-t0-R3	CSP	TRANSCRIPTIONAL_REGULATORY_PROTEIN_CPXR_CPXR	CP000675.2.gene1535.p01|FEATURES|transcriptional_regulatory_protein_CpxR_cpxR|unclassified|transcriptional_regulatory_protein_CpxR_cpxR	unclassified	54.5
CSP-PF-t0-R3	CSP	TRUNCATED_PUTATIVE_RESPONSE_REGULATOR_ARLR	NC_002745.3251084.p01|FEATURES|truncated_putative_response_regulator_ArlR|unclassified|truncated_putative_response_regulator_ArlR	unclassified	50.7
CSP-PF-t0-R3	CSP	TRUNCATED_PUTATIVE_RESPONSE_REGULATOR_ARLR	gi:446114283:ref:WP_000192138.1:|FEATURES|truncated_putative_response_regulator_ArlR|unclassified|truncated_putative_response_regulator_ArlR	unclassified	54.7
CSP-PF-t0-R3	CSP	UGD	AAC75089.1|FEATURES|ugd|peptide|ugd	peptide	70.5
CSP-PF-t0-R3	CSP	VANR	FJ872411.1.gene44.p01|FEATURES|vanR|glycopeptide|vanR	glycopeptide	52.3
CSP-PF-t0-R3	CSP	VANR	gi:747653988:emb:CEL19270.1:|FEATURES|vanR|glycopeptide|vanR	glycopeptide	55.7
CSP-PF-t0-R3	CSP	VANR	AF155139.2.gene2.p01|FEATURES|vanR|glycopeptide|vanR	glycopeptide	54.1
CSP-PF-t0-R3	CSP	VANR	gi:944468330:ref:WP_055698749.1:|FEATURES|vanR|glycopeptide|vanR	glycopeptide	52.9
CSP-PF-t0-R3	CSP	VANR	gi:950233763:ref:WP_057277726.1:|FEATURES|vanR|glycopeptide|vanR	glycopeptide	54
CSP-PF-t0-R3	CSP	VANR	ABB53349|FEATURES|vanR|glycopeptide|vanR	glycopeptide	51.6
CSP-PF-t0-R3	CSP	VANR	AAQ12900|FEATURES|vanR|glycopeptide|vanR	glycopeptide	57.3
CSP-PF-t0-R3	CSP	VANR	FJ872411.1.gene44.p01|FEATURES|vanR|glycopeptide|vanR	glycopeptide	62.9
CSP-PF-t0-R3	CSP	VANR	FJ872411.1.gene44.p01|FEATURES|vanR|glycopeptide|vanR	glycopeptide	51.8
CSP-PF-t0-R3	CSP	VANR	gi:950233763:ref:WP_057277726.1:|FEATURES|vanR|glycopeptide|vanR	glycopeptide	50.4
CSP-PF-t0-R3	CSP	VANR	AF155139.2.gene2.p01|FEATURES|vanR|glycopeptide|vanR	glycopeptide	53.1
CSP-PF-t0-R3	CSP	VANR	ABB53349|FEATURES|vanR|glycopeptide|vanR	glycopeptide	51.1
CSP-PF-t0-R3	CSP	VANRI	WP_011461303.1|FEATURES|vanRI|glycopeptide|vanRI	glycopeptide	74.4
CSP-PF-t0-R3	CSP	VANRI	WP_011461303.1|FEATURES|vanRI|glycopeptide|vanRI	glycopeptide	70.1
CSP-PF-t0-R3	CSP	VANRI	WP_011461303.1|FEATURES|vanRI|glycopeptide|vanRI	glycopeptide	52.9
CSP-PF-t0-R3	CSP	VANRI	WP_011461303.1|FEATURES|vanRI|glycopeptide|vanRI	glycopeptide	84.9
CSP-PF-t0-R3	CSP	VANRI	WP_011461303.1|FEATURES|vanRI|glycopeptide|vanRI	glycopeptide	50.4
CSP-PF-tf-R1	CSP	AAC(6')-I	AB116646.1.gene1.p01|FEATURES|aac(6')-I|aminoglycoside|aac(6')-I	aminoglycoside	51.8
CSP-PF-tf-R1	CSP	ADP-RIBOSYLATING_TRANSFERASE_ARR	AF001493.1.orf0.gene.p01|FEATURES|ADP-ribosylating_transferase_arr|rifamycin|ADP-ribosylating_transferase_arr	rifamycin	61.8
CSP-PF-tf-R1	CSP	ADP-RIBOSYLATING_TRANSFERASE_ARR	AF001493.1.orf0.gene.p01|FEATURES|ADP-ribosylating_transferase_arr|rifamycin|ADP-ribosylating_transferase_arr	rifamycin	58.9
CSP-PF-tf-R1	CSP	ADP-RIBOSYLATING_TRANSFERASE_ARR	AF001493.1.orf0.gene.p01|FEATURES|ADP-ribosylating_transferase_arr|rifamycin|ADP-ribosylating_transferase_arr	rifamycin	60.2
CSP-PF-tf-R1	CSP	ADP-RIBOSYLATING_TRANSFERASE_ARR	AL939114.1.orf1.gene.p01|FEATURES|ADP-ribosylating_transferase_arr|rifamycin|ADP-ribosylating_transferase_arr	rifamycin	64.4
CSP-PF-tf-R1	CSP	ADP-RIBOSYLATING_TRANSFERASE_ARR	AF001493.1.orf0.gene.p01|FEATURES|ADP-ribosylating_transferase_arr|rifamycin|ADP-ribosylating_transferase_arr	rifamycin	62.6
CSP-PF-tf-R1	CSP	ARR-4	ABV26705.1|FEATURES|arr-4|rifamycin|arr-4	rifamycin	58.4
CSP-PF-tf-R1	CSP	BACA	CAJ93947|FEATURES|bacA|bacitracin|bacA	bacitracin	61.6
CSP-PF-tf-R1	CSP	BACA	YP_294981|FEATURES|bacA|bacitracin|bacA	bacitracin	64.5
CSP-PF-tf-R1	CSP	BACA	CAJ93947|FEATURES|bacA|bacitracin|bacA	bacitracin	62
CSP-PF-tf-R1	CSP	CAMP-REGULATORY_PROTEIN	gi:490367208:ref:WP_004246872.1:|FEATURES|cAMP-regulatory_protein|unclassified|cAMP-regulatory_protein	unclassified	63.1
CSP-PF-tf-R1	CSP	DFRA3	AAA25550.1|FEATURES|dfrA3|diaminopyrimidine|dfrA3	diaminopyrimidine	51.3
CSP-PF-tf-R1	CSP	EFRB	CDO61516.1|FEATURES|efrB|multidrug|efrB	multidrug	51.8
CSP-PF-tf-R1	CSP	EFRB	CDO61516.1|FEATURES|efrB|multidrug|efrB	multidrug	50.7
CSP-PF-tf-R1	CSP	EFRB	CDO61516.1|FEATURES|efrB|multidrug|efrB	multidrug	53.1
CSP-PF-tf-R1	CSP	EFRB	CDO61516.1|FEATURES|efrB|multidrug|efrB	multidrug	50.5
CSP-PF-tf-R1	CSP	KASUGAMYCIN_RESISTANCE_PROTEIN_KSGA	A7FMC1|FEATURES|kasugamycin_resistance_protein_ksgA|aminoglycoside|kasugamycin_resistance_protein_ksgA	aminoglycoside	52.7
CSP-PF-tf-R1	CSP	KASUGAMYCIN_RESISTANCE_PROTEIN_KSGA	ZP_02902942|FEATURES|kasugamycin_resistance_protein_ksgA|aminoglycoside|kasugamycin_resistance_protein_ksgA	aminoglycoside	52.7
CSP-PF-tf-R1	CSP	KASUGAMYCIN_RESISTANCE_PROTEIN_KSGA	A7FMC1|FEATURES|kasugamycin_resistance_protein_ksgA|aminoglycoside|kasugamycin_resistance_protein_ksgA	aminoglycoside	52.5
CSP-PF-tf-R1	CSP	KDPE	NP_415222.1|FEATURES|kdpE|aminoglycoside|kdpE	aminoglycoside	60.7
CSP-PF-tf-R1	CSP	KDPE	NP_415222.1|FEATURES|kdpE|aminoglycoside|kdpE	aminoglycoside	50.5
CSP-PF-tf-R1	CSP	KDPE	NP_415222.1|FEATURES|kdpE|aminoglycoside|kdpE	aminoglycoside	62.4
CSP-PF-tf-R1	CSP	KDPE	NP_415222.1|FEATURES|kdpE|aminoglycoside|kdpE	aminoglycoside	58.4
CSP-PF-tf-R1	CSP	KDPE	NP_415222.1|FEATURES|kdpE|aminoglycoside|kdpE	aminoglycoside	52.7
CSP-PF-tf-R1	CSP	MEXF	CP000675.2.gene2298.p01|FEATURES|mexF|multidrug|mexF	multidrug	55.5
CSP-PF-tf-R1	CSP	MTRA	CCP46065.1|FEATURES|mtrA|multidrug|mtrA	multidrug	73.1
CSP-PF-tf-R1	CSP	OMPR	gi:909830386:gb:AKU13184.1:|FEATURES|ompR|multidrug|ompR	multidrug	53.4
CSP-PF-tf-R1	CSP	OMPR	gi:909830386:gb:AKU13184.1:|FEATURES|ompR|multidrug|ompR	multidrug	60.1
CSP-PF-tf-R1	CSP	OMPR	NC_008702.1.4607594.p01|FEATURES|ompR|multidrug|ompR	multidrug	51.5
CSP-PF-tf-R1	CSP	OMPR	NC_008702.1.4607594.p01|FEATURES|ompR|multidrug|ompR	multidrug	52.3
CSP-PF-tf-R1	CSP	OPRM	NC_008702.1.4606278.p01|FEATURES|oprM|multidrug|oprM	multidrug	52.5
CSP-PF-tf-R1	CSP	PATA	NP_417544.5|FEATURES|patA|fluoroquinolone|patA	fluoroquinolone	51.8
CSP-PF-tf-R1	CSP	PMRF	AAC75314.1|FEATURES|PmrF|peptide|PmrF	peptide	51.3
CSP-PF-tf-R1	CSP	PMRF	AAC75314.1|FEATURES|PmrF|peptide|PmrF	peptide	50.5
CSP-PF-tf-R1	CSP	PMRF	AAC75314.1|FEATURES|PmrF|peptide|PmrF	peptide	50.8
CSP-PF-tf-R1	CSP	ROSA	YP_001477378|FEATURES|rosA|fosmidomycin|rosA	fosmidomycin	60.7
CSP-PF-tf-R1	CSP	SUL4	WP_102607457.1|FEATURES|sul4|sulfonamide|sul4	sulfonamide	51.4
CSP-PF-tf-R1	CSP	TETA(48)	APB03214.1|FEATURES|tetA(48)|tetracycline|tetA(48)	tetracycline	51
CSP-PF-tf-R1	CSP	TRANSCRIPTIONAL_REGULATORY_PROTEIN_CPXR_CPXR	CP000647.1.gene4257.p01|FEATURES|transcriptional_regulatory_protein_CpxR_cpxR|unclassified|transcriptional_regulatory_protein_CpxR_cpxR	unclassified	51.7
CSP-PF-tf-R1	CSP	TRUNCATED_PUTATIVE_RESPONSE_REGULATOR_ARLR	NC_002745.3251084.p01|FEATURES|truncated_putative_response_regulator_ArlR|unclassified|truncated_putative_response_regulator_ArlR	unclassified	50.6
CSP-PF-tf-R1	CSP	TRUNCATED_PUTATIVE_RESPONSE_REGULATOR_ARLR	NC_002745.3251084.p01|FEATURES|truncated_putative_response_regulator_ArlR|unclassified|truncated_putative_response_regulator_ArlR	unclassified	50.7
CSP-PF-tf-R1	CSP	TRUNCATED_PUTATIVE_RESPONSE_REGULATOR_ARLR	NC_002745.3251084.p01|FEATURES|truncated_putative_response_regulator_ArlR|unclassified|truncated_putative_response_regulator_ArlR	unclassified	52.7
CSP-PF-tf-R1	CSP	TRUNCATED_PUTATIVE_RESPONSE_REGULATOR_ARLR	NC_002951.3238224.p01|FEATURES|truncated_putative_response_regulator_ArlR|unclassified|truncated_putative_response_regulator_ArlR	unclassified	51.1
CSP-PF-tf-R1	CSP	TRUNCATED_PUTATIVE_RESPONSE_REGULATOR_ARLR	NC_002745.3251084.p01|FEATURES|truncated_putative_response_regulator_ArlR|unclassified|truncated_putative_response_regulator_ArlR	unclassified	50.7
CSP-PF-tf-R1	CSP	UGD	AAC75089.1|FEATURES|ugd|peptide|ugd	peptide	71.1
CSP-PF-tf-R1	CSP	VANR	FJ872411.1.gene44.p01|FEATURES|vanR|glycopeptide|vanR	glycopeptide	50.9
CSP-PF-tf-R1	CSP	VANR	gi:944468330:ref:WP_055698749.1:|FEATURES|vanR|glycopeptide|vanR	glycopeptide	55.7
CSP-PF-tf-R1	CSP	VANR	FJ872411.1.gene44.p01|FEATURES|vanR|glycopeptide|vanR	glycopeptide	63.2
CSP-PF-tf-R1	CSP	VANR	AF155139.2.gene2.p01|FEATURES|vanR|glycopeptide|vanR	glycopeptide	50.5
CSP-PF-tf-R1	CSP	VANR	ZP_03099548|FEATURES|vanR|glycopeptide|vanR	glycopeptide	51.6
CSP-PF-tf-R1	CSP	VANR	FJ872411.1.gene44.p01|FEATURES|vanR|glycopeptide|vanR	glycopeptide	63.8
CSP-PF-tf-R1	CSP	VANR	gi:1045412091:ref:WP_065484665.1:|FEATURES|vanR|glycopeptide|vanR	glycopeptide	52.5
CSP-PF-tf-R1	CSP	VANRI	WP_011461303.1|FEATURES|vanRI|glycopeptide|vanRI	glycopeptide	52.4
CSP-PF-tf-R3	CSP	ACRB	gi:507088457:ref:WP_016159183.1:|FEATURES|acrB|multidrug|acrB	multidrug	55.6
CSP-PF-tf-R3	CSP	ADP-RIBOSYLATING_TRANSFERASE_ARR	AF001493.1.orf0.gene.p01|FEATURES|ADP-ribosylating_transferase_arr|rifamycin|ADP-ribosylating_transferase_arr	rifamycin	62.5
CSP-PF-tf-R3	CSP	ADP-RIBOSYLATING_TRANSFERASE_ARR	AF001493.1.orf0.gene.p01|FEATURES|ADP-ribosylating_transferase_arr|rifamycin|ADP-ribosylating_transferase_arr	rifamycin	59.4
CSP-PF-tf-R3	CSP	ADP-RIBOSYLATING_TRANSFERASE_ARR	AF001493.1.orf0.gene.p01|FEATURES|ADP-ribosylating_transferase_arr|rifamycin|ADP-ribosylating_transferase_arr	rifamycin	63.6
CSP-PF-tf-R3	CSP	ADP-RIBOSYLATING_TRANSFERASE_ARR	AL939114.1.orf1.gene.p01|FEATURES|ADP-ribosylating_transferase_arr|rifamycin|ADP-ribosylating_transferase_arr	rifamycin	63.2
CSP-PF-tf-R3	CSP	ADP-RIBOSYLATING_TRANSFERASE_ARR	AF001493.1.orf0.gene.p01|FEATURES|ADP-ribosylating_transferase_arr|rifamycin|ADP-ribosylating_transferase_arr	rifamycin	64.6
CSP-PF-tf-R3	CSP	ADP-RIBOSYLATING_TRANSFERASE_ARR	AL939114.1.orf1.gene.p01|FEATURES|ADP-ribosylating_transferase_arr|rifamycin|ADP-ribosylating_transferase_arr	rifamycin	65.3
CSP-PF-tf-R3	CSP	ADP-RIBOSYLATING_TRANSFERASE_ARR	AF001493.1.orf0.gene.p01|FEATURES|ADP-ribosylating_transferase_arr|rifamycin|ADP-ribosylating_transferase_arr	rifamycin	55.3
CSP-PF-tf-R3	CSP	ADP-RIBOSYLATING_TRANSFERASE_ARR	AF001493.1.orf0.gene.p01|FEATURES|ADP-ribosylating_transferase_arr|rifamycin|ADP-ribosylating_transferase_arr	rifamycin	55.4
CSP-PF-tf-R3	CSP	APH(6)-I	AAB00446|FEATURES|aph(6)-I|aminoglycoside|aph(6)-I	aminoglycoside	50.9
CSP-PF-tf-R3	CSP	APH(9)-IA	AAB58447.1|FEATURES|APH(9)-Ia|aminoglycoside|APH(9)-Ia	aminoglycoside	51.2
CSP-PF-tf-R3	CSP	APH(9)-IA	AAB58447.1|FEATURES|APH(9)-Ia|aminoglycoside|APH(9)-Ia	aminoglycoside	51.7
CSP-PF-tf-R3	CSP	ARNA	NP_252244|FEATURES|arnA|peptide|arnA	peptide	79.9
CSP-PF-tf-R3	CSP	ARR-4	ABV26705.1|FEATURES|arr-4|rifamycin|arr-4	rifamycin	57.7
CSP-PF-tf-R3	CSP	BACA	CAJ93947|FEATURES|bacA|bacitracin|bacA	bacitracin	62.4
CSP-PF-tf-R3	CSP	BACA	CAJ93947|FEATURES|bacA|bacitracin|bacA	bacitracin	61.7
CSP-PF-tf-R3	CSP	BACA	EEQ96502|FEATURES|bacA|bacitracin|bacA	bacitracin	57
CSP-PF-tf-R3	CSP	BACA	EEQ96502|FEATURES|bacA|bacitracin|bacA	bacitracin	60.8
CSP-PF-tf-R3	CSP	BACA	YP_294981|FEATURES|bacA|bacitracin|bacA	bacitracin	64.2
CSP-PF-tf-R3	CSP	CAMP-REGULATORY_PROTEIN	gi:490367208:ref:WP_004246872.1:|FEATURES|cAMP-regulatory_protein|unclassified|cAMP-regulatory_protein	unclassified	67
CSP-PF-tf-R3	CSP	DFRA3	AAA25550.1|FEATURES|dfrA3|diaminopyrimidine|dfrA3	diaminopyrimidine	51.6
CSP-PF-tf-R3	CSP	DFRA3	AAA25550.1|FEATURES|dfrA3|diaminopyrimidine|dfrA3	diaminopyrimidine	51.9
CSP-PF-tf-R3	CSP	EFRB	CDO61516.1|FEATURES|efrB|multidrug|efrB	multidrug	51.2
CSP-PF-tf-R3	CSP	EFRB	CDO61516.1|FEATURES|efrB|multidrug|efrB	multidrug	50.5
CSP-PF-tf-R3	CSP	EFRB	CDO61516.1|FEATURES|efrB|multidrug|efrB	multidrug	52.1
CSP-PF-tf-R3	CSP	EFRB	CDO61516.1|FEATURES|efrB|multidrug|efrB	multidrug	51.8
CSP-PF-tf-R3	CSP	EFRB	CDO61516.1|FEATURES|efrB|multidrug|efrB	multidrug	50.9
CSP-PF-tf-R3	CSP	EFRB	CDO61516.1|FEATURES|efrB|multidrug|efrB	multidrug	53.9
CSP-PF-tf-R3	CSP	GOLS	NP_459349.1|FEATURES|golS|multidrug|golS	multidrug	54.5
CSP-PF-tf-R3	CSP	KASUGAMYCIN_RESISTANCE_PROTEIN_KSGA	A7FMC1|FEATURES|kasugamycin_resistance_protein_ksgA|aminoglycoside|kasugamycin_resistance_protein_ksgA	aminoglycoside	51.4
CSP-PF-tf-R3	CSP	KDPE	NP_415222.1|FEATURES|kdpE|aminoglycoside|kdpE	aminoglycoside	50.9
CSP-PF-tf-R3	CSP	KDPE	NP_415222.1|FEATURES|kdpE|aminoglycoside|kdpE	aminoglycoside	60.5
CSP-PF-tf-R3	CSP	MEXF	CP000675.2.gene2298.p01|FEATURES|mexF|multidrug|mexF	multidrug	55.5
CSP-PF-tf-R3	CSP	MEXL	NP_252368.1|FEATURES|MexL|multidrug|MexL	multidrug	62.1
CSP-PF-tf-R3	CSP	MEXT	gi:518556046:ref:WP_019726253.1:|FEATURES|mexT|multidrug|mexT	multidrug	62
CSP-PF-tf-R3	CSP	MEXT	gi:3646369:emb:CAA07694.1:|FEATURES|mexT|multidrug|mexT	multidrug	70.1
CSP-PF-tf-R3	CSP	MTRA	CCP46065.1|FEATURES|mtrA|multidrug|mtrA	multidrug	71.2
CSP-PF-tf-R3	CSP	MTRA	CCP46065.1|FEATURES|mtrA|multidrug|mtrA	multidrug	57.1
CSP-PF-tf-R3	CSP	MTRA	CCP46065.1|FEATURES|mtrA|multidrug|mtrA	multidrug	51.8
CSP-PF-tf-R3	CSP	MTRA	CCP46065.1|FEATURES|mtrA|multidrug|mtrA	multidrug	69.3
CSP-PF-tf-R3	CSP	OMPR	gi:909830386:gb:AKU13184.1:|FEATURES|ompR|multidrug|ompR	multidrug	54.2
CSP-PF-tf-R3	CSP	OMPR	gi:909830386:gb:AKU13184.1:|FEATURES|ompR|multidrug|ompR	multidrug	50.2
CSP-PF-tf-R3	CSP	OMPR	gi:909830386:gb:AKU13184.1:|FEATURES|ompR|multidrug|ompR	multidrug	53.3
CSP-PF-tf-R3	CSP	OPRM	NC_008702.1.4606278.p01|FEATURES|oprM|multidrug|oprM	multidrug	51.8
CSP-PF-tf-R3	CSP	PMRF	AAC75314.1|FEATURES|PmrF|peptide|PmrF	peptide	50.5
CSP-PF-tf-R3	CSP	ROSA	YP_001477378|FEATURES|rosA|fosmidomycin|rosA	fosmidomycin	60.2
CSP-PF-tf-R3	CSP	ROSA	ZP_04623896|FEATURES|rosA|fosmidomycin|rosA	fosmidomycin	59.6
CSP-PF-tf-R3	CSP	RPOB2	BAD59497.1|FEATURES|rpoB2|multidrug|rpoB2	multidrug	53.4
CSP-PF-tf-R3	CSP	RPOB2	BAD59497.1|FEATURES|rpoB2|multidrug|rpoB2	multidrug	54.4
CSP-PF-tf-R3	CSP	RPOB2	BAD59497.1|FEATURES|rpoB2|multidrug|rpoB2	multidrug	70.9
CSP-PF-tf-R3	CSP	SMER	AAD51348.1|FEATURES|smeR|multidrug|smeR	multidrug	55
CSP-PF-tf-R3	CSP	SUL4	WP_102607457.1|FEATURES|sul4|sulfonamide|sul4	sulfonamide	51.4
CSP-PF-tf-R3	CSP	TETA(48)	APB03214.1|FEATURES|tetA(48)|tetracycline|tetA(48)	tetracycline	51.2
CSP-PF-tf-R3	CSP	TRUNCATED_PUTATIVE_RESPONSE_REGULATOR_ARLR	NC_002951.3238224.p01|FEATURES|truncated_putative_response_regulator_ArlR|unclassified|truncated_putative_response_regulator_ArlR	unclassified	56.7
CSP-PF-tf-R3	CSP	UGD	AAC75089.1|FEATURES|ugd|peptide|ugd	peptide	69.6
CSP-PF-tf-R3	CSP	VANR	AF155139.2.gene2.p01|FEATURES|vanR|glycopeptide|vanR	glycopeptide	69.4
CSP-PF-tf-R3	CSP	VANR	ABB53349|FEATURES|vanR|glycopeptide|vanR	glycopeptide	52.7
CSP-PF-tf-R3	CSP	VANR	AAQ12900|FEATURES|vanR|glycopeptide|vanR	glycopeptide	56.9
CSP-PF-tf-R3	CSP	VANRI	WP_011461303.1|FEATURES|vanRI|glycopeptide|vanRI	glycopeptide	50.7
CSP-PF-tf-R3	CSP	VANRI	WP_011461303.1|FEATURES|vanRI|glycopeptide|vanRI	glycopeptide	72.4
CSP-PF-tf-R3	CSP	VANRI	WP_011461303.1|FEATURES|vanRI|glycopeptide|vanRI	glycopeptide	74.4
CSP-PF-tf-R3	CSP	VATE	AF139725.gene.p01|FEATURES|vatE|MLS|vatE	MLS	52.5
CSP-PF-tf-R4	CSP	AAC(2')-I	U41471.1.gene1.p01|FEATURES|aac(2')-I|aminoglycoside|aac(2')-I	aminoglycoside	55.4
CSP-PF-tf-R4	CSP	AAC(3)-I	AJ511268.1.gene3.p01|FEATURES|aac(3)-I|aminoglycoside|aac(3)-I	aminoglycoside	58.3
CSP-PF-tf-R4	CSP	AAC(6')-I	AB116646.1.gene1.p01|FEATURES|aac(6')-I|aminoglycoside|aac(6')-I	aminoglycoside	54.2
CSP-PF-tf-R4	CSP	AAC(6')-I	AB164230.1.gene1.p01|FEATURES|aac(6')-I|aminoglycoside|aac(6')-I	aminoglycoside	52.1
CSP-PF-tf-R4	CSP	AAC(6')-I	AB116646.1.gene1.p01|FEATURES|aac(6')-I|aminoglycoside|aac(6')-I	aminoglycoside	50.9
CSP-PF-tf-R4	CSP	AAC(6')-I	AB164230.1.gene1.p01|FEATURES|aac(6')-I|aminoglycoside|aac(6')-I	aminoglycoside	51.8
CSP-PF-tf-R4	CSP	AAC(6')-I	AB164230.1.gene1.p01|FEATURES|aac(6')-I|aminoglycoside|aac(6')-I	aminoglycoside	51.5
CSP-PF-tf-R4	CSP	ABES	NC_010410.6003348.p01|FEATURES|abeS|multidrug|abeS	multidrug	55.1
CSP-PF-tf-R4	CSP	ACRA	CAC35724|FEATURES|acrA|multidrug|acrA	multidrug	58.3
CSP-PF-tf-R4	CSP	ACRB	YP_002240037|FEATURES|acrB|multidrug|acrB	multidrug	55
CSP-PF-tf-R4	CSP	ACRB	gi:507088457:ref:WP_016159183.1:|FEATURES|acrB|multidrug|acrB	multidrug	55.6
CSP-PF-tf-R4	CSP	ACRB	ZP_02902384|FEATURES|acrB|multidrug|acrB	multidrug	53.6
CSP-PF-tf-R4	CSP	ADP-RIBOSYLATING_TRANSFERASE_ARR	AF001493.1.orf0.gene.p01|FEATURES|ADP-ribosylating_transferase_arr|rifamycin|ADP-ribosylating_transferase_arr	rifamycin	62.9
CSP-PF-tf-R4	CSP	ADP-RIBOSYLATING_TRANSFERASE_ARR	AF001493.1.orf0.gene.p01|FEATURES|ADP-ribosylating_transferase_arr|rifamycin|ADP-ribosylating_transferase_arr	rifamycin	59.2
CSP-PF-tf-R4	CSP	ADP-RIBOSYLATING_TRANSFERASE_ARR	AF001493.1.orf0.gene.p01|FEATURES|ADP-ribosylating_transferase_arr|rifamycin|ADP-ribosylating_transferase_arr	rifamycin	62.4
CSP-PF-tf-R4	CSP	ADP-RIBOSYLATING_TRANSFERASE_ARR	AF001493.1.orf0.gene.p01|FEATURES|ADP-ribosylating_transferase_arr|rifamycin|ADP-ribosylating_transferase_arr	rifamycin	57.4
CSP-PF-tf-R4	CSP	ADP-RIBOSYLATING_TRANSFERASE_ARR	AF001493.1.orf0.gene.p01|FEATURES|ADP-ribosylating_transferase_arr|rifamycin|ADP-ribosylating_transferase_arr	rifamycin	58.1
CSP-PF-tf-R4	CSP	ADP-RIBOSYLATING_TRANSFERASE_ARR	AF001493.1.orf0.gene.p01|FEATURES|ADP-ribosylating_transferase_arr|rifamycin|ADP-ribosylating_transferase_arr	rifamycin	54.2
CSP-PF-tf-R4	CSP	ADP-RIBOSYLATING_TRANSFERASE_ARR	AF001493.1.orf0.gene.p01|FEATURES|ADP-ribosylating_transferase_arr|rifamycin|ADP-ribosylating_transferase_arr	rifamycin	63.8
CSP-PF-tf-R4	CSP	ADP-RIBOSYLATING_TRANSFERASE_ARR	AF001493.1.orf0.gene.p01|FEATURES|ADP-ribosylating_transferase_arr|rifamycin|ADP-ribosylating_transferase_arr	rifamycin	60
CSP-PF-tf-R4	CSP	ADP-RIBOSYLATING_TRANSFERASE_ARR	AF001493.1.orf0.gene.p01|FEATURES|ADP-ribosylating_transferase_arr|rifamycin|ADP-ribosylating_transferase_arr	rifamycin	60.1
CSP-PF-tf-R4	CSP	ADP-RIBOSYLATING_TRANSFERASE_ARR	AF001493.1.orf0.gene.p01|FEATURES|ADP-ribosylating_transferase_arr|rifamycin|ADP-ribosylating_transferase_arr	rifamycin	60
CSP-PF-tf-R4	CSP	ADP-RIBOSYLATING_TRANSFERASE_ARR	AF001493.1.orf0.gene.p01|FEATURES|ADP-ribosylating_transferase_arr|rifamycin|ADP-ribosylating_transferase_arr	rifamycin	61.4
CSP-PF-tf-R4	CSP	ADP-RIBOSYLATING_TRANSFERASE_ARR	AF001493.1.orf0.gene.p01|FEATURES|ADP-ribosylating_transferase_arr|rifamycin|ADP-ribosylating_transferase_arr	rifamycin	59.3
CSP-PF-tf-R4	CSP	ADP-RIBOSYLATING_TRANSFERASE_ARR	AF001493.1.orf0.gene.p01|FEATURES|ADP-ribosylating_transferase_arr|rifamycin|ADP-ribosylating_transferase_arr	rifamycin	62.1
CSP-PF-tf-R4	CSP	ADP-RIBOSYLATING_TRANSFERASE_ARR	AF001493.1.orf0.gene.p01|FEATURES|ADP-ribosylating_transferase_arr|rifamycin|ADP-ribosylating_transferase_arr	rifamycin	51.7
CSP-PF-tf-R4	CSP	ADP-RIBOSYLATING_TRANSFERASE_ARR	AF001493.1.orf0.gene.p01|FEATURES|ADP-ribosylating_transferase_arr|rifamycin|ADP-ribosylating_transferase_arr	rifamycin	54.3
CSP-PF-tf-R4	CSP	ADP-RIBOSYLATING_TRANSFERASE_ARR	AL939114.1.orf1.gene.p01|FEATURES|ADP-ribosylating_transferase_arr|rifamycin|ADP-ribosylating_transferase_arr	rifamycin	64.9
CSP-PF-tf-R4	CSP	ADP-RIBOSYLATING_TRANSFERASE_ARR	AF001493.1.orf0.gene.p01|FEATURES|ADP-ribosylating_transferase_arr|rifamycin|ADP-ribosylating_transferase_arr	rifamycin	51.9
CSP-PF-tf-R4	CSP	ADP-RIBOSYLATING_TRANSFERASE_ARR	AF001493.1.orf0.gene.p01|FEATURES|ADP-ribosylating_transferase_arr|rifamycin|ADP-ribosylating_transferase_arr	rifamycin	63
CSP-PF-tf-R4	CSP	APH(6)-I	X05648.1.gene2.p1|FEATURES|aph(6)-I|aminoglycoside|aph(6)-I	aminoglycoside	57.5
CSP-PF-tf-R4	CSP	ARR-4	ABV26705.1|FEATURES|arr-4|rifamycin|arr-4	rifamycin	58.4
CSP-PF-tf-R4	CSP	ARR-4	ABV26705.1|FEATURES|arr-4|rifamycin|arr-4	rifamycin	62.6
CSP-PF-tf-R4	CSP	BACA	CAJ93947|FEATURES|bacA|bacitracin|bacA	bacitracin	64.4
CSP-PF-tf-R4	CSP	BACA	CAJ93947|FEATURES|bacA|bacitracin|bacA	bacitracin	61.1
CSP-PF-tf-R4	CSP	BACA	YP_001416709|FEATURES|bacA|bacitracin|bacA	bacitracin	57.5
CSP-PF-tf-R4	CSP	BACA	CAJ93947|FEATURES|bacA|bacitracin|bacA	bacitracin	63.7
CSP-PF-tf-R4	CSP	BACA	YP_584847|FEATURES|bacA|bacitracin|bacA	bacitracin	61.6
CSP-PF-tf-R4	CSP	BACA	YP_584847|FEATURES|bacA|bacitracin|bacA	bacitracin	62.2
CSP-PF-tf-R4	CSP	BACA	NP_840140|FEATURES|bacA|bacitracin|bacA	bacitracin	74.3
CSP-PF-tf-R4	CSP	BACA	YP_294981|FEATURES|bacA|bacitracin|bacA	bacitracin	62.3
CSP-PF-tf-R4	CSP	BACA	YP_294981|FEATURES|bacA|bacitracin|bacA	bacitracin	64.2
CSP-PF-tf-R4	CSP	BACA	CAJ93947|FEATURES|bacA|bacitracin|bacA	bacitracin	61.6
CSP-PF-tf-R4	CSP	BACA	NP_840140|FEATURES|bacA|bacitracin|bacA	bacitracin	64
CSP-PF-tf-R4	CSP	BACA	NP_840140|FEATURES|bacA|bacitracin|bacA	bacitracin	64.1
CSP-PF-tf-R4	CSP	BACA	YP_523088|FEATURES|bacA|bacitracin|bacA	bacitracin	96
CSP-PF-tf-R4	CSP	BACA	YP_001187667|FEATURES|bacA|bacitracin|bacA	bacitracin	64.3
CSP-PF-tf-R4	CSP	BACA	CAJ93947|FEATURES|bacA|bacitracin|bacA	bacitracin	62
CSP-PF-tf-R4	CSP	BACA	EEQ96502|FEATURES|bacA|bacitracin|bacA	bacitracin	53.6
CSP-PF-tf-R4	CSP	BACA	ZP_01438526|FEATURES|bacA|bacitracin|bacA	bacitracin	54.8
CSP-PF-tf-R4	CSP	BAER	YP_490321.1|FEATURES|baeR|multidrug|baeR	multidrug	57.2
CSP-PF-tf-R4	CSP	BAER	YP_490321.1|FEATURES|baeR|multidrug|baeR	multidrug	56.4
CSP-PF-tf-R4	CSP	BAER	YP_490321.1|FEATURES|baeR|multidrug|baeR	multidrug	54.3
CSP-PF-tf-R4	CSP	BCRA	gi:542061059:gb:ERI11611.1:|FEATURES|bcrA|bacitracin|bcrA	bacitracin	51.2
CSP-PF-tf-R4	CSP	BCRA	gi:510143239:gb:AGN36970.1:|FEATURES|bcrA|bacitracin|bcrA	bacitracin	51.4
CSP-PF-tf-R4	CSP	BLEOMYCIN_RESISTANCE_PROTEIN	gi:582371757:gb:EVW66658.1:|FEATURES|bleomycin_resistance_protein|glycopeptide|bleomycin_resistance_protein	glycopeptide	58.1
CSP-PF-tf-R4	CSP	CAMP-REGULATORY_PROTEIN	gi:491301754:ref:WP_005159757.1:|FEATURES|cAMP-regulatory_protein|unclassified|cAMP-regulatory_protein	unclassified	53.7
CSP-PF-tf-R4	CSP	COB(I)ALAMIN_ADENOLSYLTRANSFERASE	gi:447201637:ref:WP_001278893.1:|FEATURES|cob(I)alamin_adenolsyltransferase|unclassified|cob(I)alamin_adenolsyltransferase	unclassified	51.5
CSP-PF-tf-R4	CSP	DFRA3	AAA25550.1|FEATURES|dfrA3|diaminopyrimidine|dfrA3	diaminopyrimidine	51.1
CSP-PF-tf-R4	CSP	DFRA3	AAA25550.1|FEATURES|dfrA3|diaminopyrimidine|dfrA3	diaminopyrimidine	52.5
CSP-PF-tf-R4	CSP	DFRA3	AAA25550.1|FEATURES|dfrA3|diaminopyrimidine|dfrA3	diaminopyrimidine	50.4
CSP-PF-tf-R4	CSP	DFRA3	AAA25550.1|FEATURES|dfrA3|diaminopyrimidine|dfrA3	diaminopyrimidine	53.2
CSP-PF-tf-R4	CSP	DFRA3	AAA25550.1|FEATURES|dfrA3|diaminopyrimidine|dfrA3	diaminopyrimidine	50.8
CSP-PF-tf-R4	CSP	DFRA3	AAA25550.1|FEATURES|dfrA3|diaminopyrimidine|dfrA3	diaminopyrimidine	50.4
CSP-PF-tf-R4	CSP	EFRB	CDO61516.1|FEATURES|efrB|multidrug|efrB	multidrug	51.2
CSP-PF-tf-R4	CSP	EFRB	CDO61516.1|FEATURES|efrB|multidrug|efrB	multidrug	50.9
CSP-PF-tf-R4	CSP	EFRB	CDO61516.1|FEATURES|efrB|multidrug|efrB	multidrug	50.3
CSP-PF-tf-R4	CSP	EFRB	CDO61516.1|FEATURES|efrB|multidrug|efrB	multidrug	50.2
CSP-PF-tf-R4	CSP	EFRB	CDO61516.1|FEATURES|efrB|multidrug|efrB	multidrug	52.2
CSP-PF-tf-R4	CSP	EFRB	CDO61516.1|FEATURES|efrB|multidrug|efrB	multidrug	50.7
CSP-PF-tf-R4	CSP	EFRB	CDO61516.1|FEATURES|efrB|multidrug|efrB	multidrug	50.9
CSP-PF-tf-R4	CSP	EFRB	CDO61516.1|FEATURES|efrB|multidrug|efrB	multidrug	50.3
CSP-PF-tf-R4	CSP	EFRB	CDO61516.1|FEATURES|efrB|multidrug|efrB	multidrug	52.1
CSP-PF-tf-R4	CSP	EFRB	CDO61516.1|FEATURES|efrB|multidrug|efrB	multidrug	50.6
CSP-PF-tf-R4	CSP	EFRB	CDO61516.1|FEATURES|efrB|multidrug|efrB	multidrug	51.2
CSP-PF-tf-R4	CSP	EMRB	gi:924625749:ref:WP_053529696.1:|FEATURES|emrB|multidrug|emrB	multidrug	52.1
CSP-PF-tf-R4	CSP	EMRB	gi:647263485:ref:WP_025711508.1:|FEATURES|emrB|multidrug|emrB	multidrug	51.3
CSP-PF-tf-R4	CSP	EMRE	NC_008702.1.4608023.p01|FEATURES|emrE|multidrug|emrE	multidrug	75.6
CSP-PF-tf-R4	CSP	EMRE	NC_008702.1.4608023.p01|FEATURES|emrE|multidrug|emrE	multidrug	78.9
CSP-PF-tf-R4	CSP	EMRE	NC_008702.1.4608023.p01|FEATURES|emrE|multidrug|emrE	multidrug	83.1
CSP-PF-tf-R4	CSP	FEZ-1	Y17896.1.gene1.p01|FEATURES|FEZ-1|beta-lactam|FEZ-1	beta-lactam	52.7
CSP-PF-tf-R4	CSP	FEZ-1	Y17896.1.gene1.p01|FEATURES|FEZ-1|beta-lactam|FEZ-1	beta-lactam	58.3
CSP-PF-tf-R4	CSP	FEZ-1	Y17896.1.gene1.p01|FEATURES|FEZ-1|beta-lactam|FEZ-1	beta-lactam	50.7
CSP-PF-tf-R4	CSP	FEZ-1	Y17896.1.gene1.p01|FEATURES|FEZ-1|beta-lactam|FEZ-1	beta-lactam	55.1
CSP-PF-tf-R4	CSP	FOSA	gi:851982447:ref:WP_048241458.1:|FEATURES|fosA|fosfomycin|fosA	fosfomycin	53.9
CSP-PF-tf-R4	CSP	GOLS	NP_459349.1|FEATURES|golS|multidrug|golS	multidrug	56.3
CSP-PF-tf-R4	CSP	GOLS	NP_459349.1|FEATURES|golS|multidrug|golS	multidrug	54.8
CSP-PF-tf-R4	CSP	KASUGAMYCIN_RESISTANCE_PROTEIN_KSGA	A7FMC1|FEATURES|kasugamycin_resistance_protein_ksgA|aminoglycoside|kasugamycin_resistance_protein_ksgA	aminoglycoside	51.8
CSP-PF-tf-R4	CSP	KASUGAMYCIN_RESISTANCE_PROTEIN_KSGA	ZP_02902942|FEATURES|kasugamycin_resistance_protein_ksgA|aminoglycoside|kasugamycin_resistance_protein_ksgA	aminoglycoside	52.7
CSP-PF-tf-R4	CSP	KASUGAMYCIN_RESISTANCE_PROTEIN_KSGA	A7FMC1|FEATURES|kasugamycin_resistance_protein_ksgA|aminoglycoside|kasugamycin_resistance_protein_ksgA	aminoglycoside	50.8
CSP-PF-tf-R4	CSP	KASUGAMYCIN_RESISTANCE_PROTEIN_KSGA	B7LVU5|FEATURES|kasugamycin_resistance_protein_ksgA|aminoglycoside|kasugamycin_resistance_protein_ksgA	aminoglycoside	50.4
CSP-PF-tf-R4	CSP	KASUGAMYCIN_RESISTANCE_PROTEIN_KSGA	YP_001439344|FEATURES|kasugamycin_resistance_protein_ksgA|aminoglycoside|kasugamycin_resistance_protein_ksgA	aminoglycoside	55.3
CSP-PF-tf-R4	CSP	KASUGAMYCIN_RESISTANCE_PROTEIN_KSGA	A7FMC1|FEATURES|kasugamycin_resistance_protein_ksgA|aminoglycoside|kasugamycin_resistance_protein_ksgA	aminoglycoside	50.6
CSP-PF-tf-R4	CSP	KASUGAMYCIN_RESISTANCE_PROTEIN_KSGA	A7FMC1|FEATURES|kasugamycin_resistance_protein_ksgA|aminoglycoside|kasugamycin_resistance_protein_ksgA	aminoglycoside	50.6
CSP-PF-tf-R4	CSP	KASUGAMYCIN_RESISTANCE_PROTEIN_KSGA	YP_001571902|FEATURES|kasugamycin_resistance_protein_ksgA|aminoglycoside|kasugamycin_resistance_protein_ksgA	aminoglycoside	51.2
CSP-PF-tf-R4	CSP	KASUGAMYCIN_RESISTANCE_PROTEIN_KSGA	B6HZ32|FEATURES|kasugamycin_resistance_protein_ksgA|aminoglycoside|kasugamycin_resistance_protein_ksgA	aminoglycoside	53.1
CSP-PF-tf-R4	CSP	KASUGAMYCIN_RESISTANCE_PROTEIN_KSGA	Q7N8V7|FEATURES|kasugamycin_resistance_protein_ksgA|aminoglycoside|kasugamycin_resistance_protein_ksgA	aminoglycoside	55.3
CSP-PF-tf-R4	CSP	KASUGAMYCIN_RESISTANCE_PROTEIN_KSGA	ZP_02902942|FEATURES|kasugamycin_resistance_protein_ksgA|aminoglycoside|kasugamycin_resistance_protein_ksgA	aminoglycoside	53.5
CSP-PF-tf-R4	CSP	KASUGAMYCIN_RESISTANCE_PROTEIN_KSGA	A7FMC1|FEATURES|kasugamycin_resistance_protein_ksgA|aminoglycoside|kasugamycin_resistance_protein_ksgA	aminoglycoside	53
CSP-PF-tf-R4	CSP	KDPE	NP_415222.1|FEATURES|kdpE|aminoglycoside|kdpE	aminoglycoside	52.7
CSP-PF-tf-R4	CSP	KDPE	NP_415222.1|FEATURES|kdpE|aminoglycoside|kdpE	aminoglycoside	62.4
CSP-PF-tf-R4	CSP	KDPE	NP_415222.1|FEATURES|kdpE|aminoglycoside|kdpE	aminoglycoside	62.9
CSP-PF-tf-R4	CSP	KDPE	NP_415222.1|FEATURES|kdpE|aminoglycoside|kdpE	aminoglycoside	53.8
CSP-PF-tf-R4	CSP	KDPE	NP_415222.1|FEATURES|kdpE|aminoglycoside|kdpE	aminoglycoside	64.8
CSP-PF-tf-R4	CSP	KDPE	NP_415222.1|FEATURES|kdpE|aminoglycoside|kdpE	aminoglycoside	57.1
CSP-PF-tf-R4	CSP	KDPE	NP_415222.1|FEATURES|kdpE|aminoglycoside|kdpE	aminoglycoside	51
CSP-PF-tf-R4	CSP	KDPE	NP_415222.1|FEATURES|kdpE|aminoglycoside|kdpE	aminoglycoside	64.3
CSP-PF-tf-R4	CSP	KDPE	NP_415222.1|FEATURES|kdpE|aminoglycoside|kdpE	aminoglycoside	60
CSP-PF-tf-R4	CSP	LLMA_23S_RIBOSOMAL_RNA_METHYLTRANSFERASE	APB03216.1|FEATURES|LlmA_23S_ribosomal_RNA_methyltransferase|MLS|LlmA_23S_ribosomal_RNA_methyltransferase	MLS	51.4
CSP-PF-tf-R4	CSP	LLMA_23S_RIBOSOMAL_RNA_METHYLTRANSFERASE	APB03216.1|FEATURES|LlmA_23S_ribosomal_RNA_methyltransferase|MLS|LlmA_23S_ribosomal_RNA_methyltransferase	MLS	59.3
CSP-PF-tf-R4	CSP	LPEB	CAH14033.1|FEATURES|LpeB|MLS|LpeB	MLS	57
CSP-PF-tf-R4	CSP	LPEB	CAH14033.1|FEATURES|LpeB|MLS|LpeB	MLS	51.2
CSP-PF-tf-R4	CSP	LPEB	CAH14033.1|FEATURES|LpeB|MLS|LpeB	MLS	55.2
CSP-PF-tf-R4	CSP	MACB	gi:1028212610:ref:WP_063955653.1:|FEATURES|macB|MLS|macB	MLS	51.1
CSP-PF-tf-R4	CSP	MACB	gi:960873409:ref:WP_058345546.1:|FEATURES|macB|MLS|macB	MLS	54.4
CSP-PF-tf-R4	CSP	MAJOR_FACILITATOR_SUPERFAMILY_TRANSPORTER	NC_010410.6002639.p01|FEATURES|major_facilitator_superfamily_transporter|multidrug|major_facilitator_superfamily_transporter	multidrug	50.3
CSP-PF-tf-R4	CSP	MDFA	CP000675.2.gene1502.p01|FEATURES|mdfA|multidrug|mdfA	multidrug	62.6
CSP-PF-tf-R4	CSP	MDTA	CP001918.1.gene3439.p01|FEATURES|mdtA|multidrug|mdtA	multidrug	52.9
CSP-PF-tf-R4	CSP	MDTC	gi:345359234:gb:EGW91413.1:|FEATURES|mdtC|multidrug|mdtC	multidrug	52.8
CSP-PF-tf-R4	CSP	MEXA	gi:497301063:ref:WP_009615280.1:|FEATURES|mexA|multidrug|mexA	multidrug	51.6
CSP-PF-tf-R4	CSP	MEXA	gi:757606897:ref:WP_042853548.1:|FEATURES|mexA|multidrug|mexA	multidrug	51.1
CSP-PF-tf-R4	CSP	MEXE	YP_001175678|FEATURES|mexE|multidrug|mexE	multidrug	55
CSP-PF-tf-R4	CSP	MEXE	YP_001175678|FEATURES|mexE|multidrug|mexE	multidrug	54.3
CSP-PF-tf-R4	CSP	MEXE	gi:503835165:ref:WP_014069159.1:|FEATURES|mexE|multidrug|mexE	multidrug	55.7
CSP-PF-tf-R4	CSP	MEXF	CP000675.2.gene2298.p01|FEATURES|mexF|multidrug|mexF	multidrug	54
CSP-PF-tf-R4	CSP	MEXF	CP000675.2.gene2298.p01|FEATURES|mexF|multidrug|mexF	multidrug	55.6
CSP-PF-tf-R4	CSP	MEXF	gi:491017944:ref:WP_004879650.1:|FEATURES|mexF|multidrug|mexF	multidrug	51.4
CSP-PF-tf-R4	CSP	MEXF	gi:489294780:ref:WP_003202298.1:|FEATURES|mexF|multidrug|mexF	multidrug	74.5
CSP-PF-tf-R4	CSP	MEXF	CP000675.2.gene2298.p01|FEATURES|mexF|multidrug|mexF	multidrug	53
CSP-PF-tf-R4	CSP	MEXT	gi:751314291:ref:WP_041021175.1:|FEATURES|mexT|multidrug|mexT	multidrug	90.1
CSP-PF-tf-R4	CSP	MTRA	CCP46065.1|FEATURES|mtrA|multidrug|mtrA	multidrug	55.6
CSP-PF-tf-R4	CSP	MTRA	CCP46065.1|FEATURES|mtrA|multidrug|mtrA	multidrug	50.2
CSP-PF-tf-R4	CSP	MTRA	CCP46065.1|FEATURES|mtrA|multidrug|mtrA	multidrug	71.1
CSP-PF-tf-R4	CSP	MTRA	CCP46065.1|FEATURES|mtrA|multidrug|mtrA	multidrug	51.6
CSP-PF-tf-R4	CSP	MTRA	CCP46065.1|FEATURES|mtrA|multidrug|mtrA	multidrug	69.3
CSP-PF-tf-R4	CSP	MTRA	CCP46065.1|FEATURES|mtrA|multidrug|mtrA	multidrug	51.6
CSP-PF-tf-R4	CSP	MTRA	CCP46065.1|FEATURES|mtrA|multidrug|mtrA	multidrug	53.1
CSP-PF-tf-R4	CSP	MTRA	CCP46065.1|FEATURES|mtrA|multidrug|mtrA	multidrug	52.1
CSP-PF-tf-R4	CSP	MTRA	CCP46065.1|FEATURES|mtrA|multidrug|mtrA	multidrug	70
CSP-PF-tf-R4	CSP	MTRA	CCP46065.1|FEATURES|mtrA|multidrug|mtrA	multidrug	73.5
CSP-PF-tf-R4	CSP	MTRA	CCP46065.1|FEATURES|mtrA|multidrug|mtrA	multidrug	50.5
CSP-PF-tf-R4	CSP	MULTIDRUG_ABC_TRANSPORTER	gi:748767925:ref:WP_040019608.1:|FEATURES|multidrug_ABC_transporter|multidrug|multidrug_ABC_transporter	multidrug	55.9
CSP-PF-tf-R4	CSP	OMPR	NC_008702.1.4607594.p01|FEATURES|ompR|multidrug|ompR	multidrug	54
CSP-PF-tf-R4	CSP	OMPR	NC_008702.1.4607594.p01|FEATURES|ompR|multidrug|ompR	multidrug	53.9
CSP-PF-tf-R4	CSP	OMPR	gi:909830386:gb:AKU13184.1:|FEATURES|ompR|multidrug|ompR	multidrug	65.1
CSP-PF-tf-R4	CSP	OMPR	NC_008702.1.4607594.p01|FEATURES|ompR|multidrug|ompR	multidrug	51
CSP-PF-tf-R4	CSP	OMPR	gi:909830386:gb:AKU13184.1:|FEATURES|ompR|multidrug|ompR	multidrug	53
CSP-PF-tf-R4	CSP	OMPR	gi:909830386:gb:AKU13184.1:|FEATURES|ompR|multidrug|ompR	multidrug	53.7
CSP-PF-tf-R4	CSP	OMPR	NC_008702.1.4607594.p01|FEATURES|ompR|multidrug|ompR	multidrug	52.9
CSP-PF-tf-R4	CSP	OMPR	NC_008702.1.4607594.p01|FEATURES|ompR|multidrug|ompR	multidrug	52.7
CSP-PF-tf-R4	CSP	OMPR	NC_008702.1.4607594.p01|FEATURES|ompR|multidrug|ompR	multidrug	64
CSP-PF-tf-R4	CSP	OMPR	NC_008702.1.4607594.p01|FEATURES|ompR|multidrug|ompR	multidrug	51.5
CSP-PF-tf-R4	CSP	OMPR	NC_008702.1.4607594.p01|FEATURES|ompR|multidrug|ompR	multidrug	52.7
CSP-PF-tf-R4	CSP	OMPR	gi:909830386:gb:AKU13184.1:|FEATURES|ompR|multidrug|ompR	multidrug	51.3
CSP-PF-tf-R4	CSP	OMPR	gi:909830386:gb:AKU13184.1:|FEATURES|ompR|multidrug|ompR	multidrug	60.1
CSP-PF-tf-R4	CSP	OMPR	gi:909830386:gb:AKU13184.1:|FEATURES|ompR|multidrug|ompR	multidrug	54.3
CSP-PF-tf-R4	CSP	OMPR	gi:909830386:gb:AKU13184.1:|FEATURES|ompR|multidrug|ompR	multidrug	50.8
CSP-PF-tf-R4	CSP	OMPR	NC_008702.1.4607594.p01|FEATURES|ompR|multidrug|ompR	multidrug	51.9
CSP-PF-tf-R4	CSP	OMPR	gi:909830386:gb:AKU13184.1:|FEATURES|ompR|multidrug|ompR	multidrug	53
CSP-PF-tf-R4	CSP	OMPR	gi:489751171:ref:WP_003655179.1:|FEATURES|ompR|multidrug|ompR	multidrug	50.3
CSP-PF-tf-R4	CSP	OMPR	NC_008702.1.4607594.p01|FEATURES|ompR|multidrug|ompR	multidrug	50.7
CSP-PF-tf-R4	CSP	OMPR	NC_008702.1.4607594.p01|FEATURES|ompR|multidrug|ompR	multidrug	51.4
CSP-PF-tf-R4	CSP	OMPR	gi:909830386:gb:AKU13184.1:|FEATURES|ompR|multidrug|ompR	multidrug	51.7
CSP-PF-tf-R4	CSP	OMPR	NC_008702.1.4607594.p01|FEATURES|ompR|multidrug|ompR	multidrug	51.4
CSP-PF-tf-R4	CSP	OMPR	gi:507097545:ref:WP_016168184.1:|FEATURES|ompR|multidrug|ompR	multidrug	52.2
CSP-PF-tf-R4	CSP	OMPR	gi:909830386:gb:AKU13184.1:|FEATURES|ompR|multidrug|ompR	multidrug	55.8
CSP-PF-tf-R4	CSP	OMPR	gi:909830386:gb:AKU13184.1:|FEATURES|ompR|multidrug|ompR	multidrug	54.2
CSP-PF-tf-R4	CSP	OMPR	NC_008702.1.4607594.p01|FEATURES|ompR|multidrug|ompR	multidrug	51.3
CSP-PF-tf-R4	CSP	OMPR	NC_008702.1.4607594.p01|FEATURES|ompR|multidrug|ompR	multidrug	53.5
CSP-PF-tf-R4	CSP	OPRM	NC_008702.1.4606278.p01|FEATURES|oprM|multidrug|oprM	multidrug	56.1
CSP-PF-tf-R4	CSP	OPRM	NC_008702.1.4608931.p01|FEATURES|oprM|multidrug|oprM	multidrug	57.5
CSP-PF-tf-R4	CSP	OPRM	NC_008702.1.4607681.p01|FEATURES|oprM|multidrug|oprM	multidrug	65.9
CSP-PF-tf-R4	CSP	OPRM	NC_008702.1.4608931.p01|FEATURES|oprM|multidrug|oprM	multidrug	53.3
CSP-PF-tf-R4	CSP	OPRM	NC_008702.1.4606278.p01|FEATURES|oprM|multidrug|oprM	multidrug	52.4
CSP-PF-tf-R4	CSP	OPRM	NC_008702.1.4606278.p01|FEATURES|oprM|multidrug|oprM	multidrug	56.6
CSP-PF-tf-R4	CSP	OPRM	NC_008702.1.4606278.p01|FEATURES|oprM|multidrug|oprM	multidrug	54.6
CSP-PF-tf-R4	CSP	PMRF	AAC75314.1|FEATURES|PmrF|peptide|PmrF	peptide	51.7
CSP-PF-tf-R4	CSP	PMRF	AAC75314.1|FEATURES|PmrF|peptide|PmrF	peptide	51.3
CSP-PF-tf-R4	CSP	PMRF	AAC75314.1|FEATURES|PmrF|peptide|PmrF	peptide	51.1
CSP-PF-tf-R4	CSP	PMRF	AAC75314.1|FEATURES|PmrF|peptide|PmrF	peptide	51.8
CSP-PF-tf-R4	CSP	PMRF	AAC75314.1|FEATURES|PmrF|peptide|PmrF	peptide	51.3
CSP-PF-tf-R4	CSP	PUROMYCIN_RESISTANCE_PROTEIN	P42670|FEATURES|puromycin_resistance_protein|nucleoside|puromycin_resistance_protein	nucleoside	50.4
CSP-PF-tf-R4	CSP	ROSA	YP_001477378|FEATURES|rosA|fosmidomycin|rosA	fosmidomycin	59.4
CSP-PF-tf-R4	CSP	ROSA	YP_001477378|FEATURES|rosA|fosmidomycin|rosA	fosmidomycin	58.2
CSP-PF-tf-R4	CSP	ROSA	YP_001477378|FEATURES|rosA|fosmidomycin|rosA	fosmidomycin	59.7
CSP-PF-tf-R4	CSP	ROSA	YP_001605796|FEATURES|rosA|fosmidomycin|rosA	fosmidomycin	69.4
CSP-PF-tf-R4	CSP	ROSA	YP_001477378|FEATURES|rosA|fosmidomycin|rosA	fosmidomycin	67.4
CSP-PF-tf-R4	CSP	ROSA	YP_001401993|FEATURES|rosA|fosmidomycin|rosA	fosmidomycin	58.7
CSP-PF-tf-R4	CSP	ROSA	YP_001477378|FEATURES|rosA|fosmidomycin|rosA	fosmidomycin	67.8
CSP-PF-tf-R4	CSP	ROSA	YP_001477378|FEATURES|rosA|fosmidomycin|rosA	fosmidomycin	60
CSP-PF-tf-R4	CSP	ROSA	YP_001477378|FEATURES|rosA|fosmidomycin|rosA	fosmidomycin	59.2
CSP-PF-tf-R4	CSP	ROSA	YP_001477378|FEATURES|rosA|fosmidomycin|rosA	fosmidomycin	62
CSP-PF-tf-R4	CSP	ROSA	ZP_04638972|FEATURES|rosA|fosmidomycin|rosA	fosmidomycin	60
CSP-PF-tf-R4	CSP	ROSA	YP_001605796|FEATURES|rosA|fosmidomycin|rosA	fosmidomycin	63.7
CSP-PF-tf-R4	CSP	ROSB	YP_001007250|FEATURES|rosB|fosmidomycin|rosB	fosmidomycin	53.1
CSP-PF-tf-R4	CSP	ROSB	gi:896190680:ref:WP_049199932.1:|FEATURES|rosB|fosmidomycin|rosB	fosmidomycin	54.4
CSP-PF-tf-R4	CSP	RPOB2	BAD59497.1|FEATURES|rpoB2|multidrug|rpoB2	multidrug	62.1
CSP-PF-tf-R4	CSP	RPOB2	BAD59497.1|FEATURES|rpoB2|multidrug|rpoB2	multidrug	55.5
CSP-PF-tf-R4	CSP	RPOB2	BAD59497.1|FEATURES|rpoB2|multidrug|rpoB2	multidrug	60.6
CSP-PF-tf-R4	CSP	RPOB2	BAD59497.1|FEATURES|rpoB2|multidrug|rpoB2	multidrug	54.4
CSP-PF-tf-R4	CSP	RPOB2	BAD59497.1|FEATURES|rpoB2|multidrug|rpoB2	multidrug	62
CSP-PF-tf-R4	CSP	RPOB2	BAD59497.1|FEATURES|rpoB2|multidrug|rpoB2	multidrug	53.3
CSP-PF-tf-R4	CSP	RPOB2	BAD59497.1|FEATURES|rpoB2|multidrug|rpoB2	multidrug	56.2
CSP-PF-tf-R4	CSP	RPOB2	BAD59497.1|FEATURES|rpoB2|multidrug|rpoB2	multidrug	81.6
CSP-PF-tf-R4	CSP	RPOB2	BAD59497.1|FEATURES|rpoB2|multidrug|rpoB2	multidrug	55.3
CSP-PF-tf-R4	CSP	RPOB2	BAD59497.1|FEATURES|rpoB2|multidrug|rpoB2	multidrug	57.2
CSP-PF-tf-R4	CSP	RPOB2	BAD59497.1|FEATURES|rpoB2|multidrug|rpoB2	multidrug	70.8
CSP-PF-tf-R4	CSP	RPSD_(RAMA_OR_SUD2)	AB158573.gene.p01|FEATURES|rpsD_(ramA_or_sud2)|unclassified|rpsD_(ramA_or_sud2)	unclassified	67.4
CSP-PF-tf-R4	CSP	SMER	AAD51348.1|FEATURES|smeR|multidrug|smeR	multidrug	52.1
CSP-PF-tf-R4	CSP	SMER	AAD51348.1|FEATURES|smeR|multidrug|smeR	multidrug	51.1
CSP-PF-tf-R4	CSP	SUL2	gi:916164813:ref:WP_050960181.1:|FEATURES|sul2|sulfonamide|sul2	sulfonamide	59.1
CSP-PF-tf-R4	CSP	SUL4	WP_102607457.1|FEATURES|sul4|sulfonamide|sul4	sulfonamide	60.1
CSP-PF-tf-R4	CSP	SUL4	WP_102607457.1|FEATURES|sul4|sulfonamide|sul4	sulfonamide	52.9
CSP-PF-tf-R4	CSP	SUL4	WP_102607457.1|FEATURES|sul4|sulfonamide|sul4	sulfonamide	51.1
CSP-PF-tf-R4	CSP	TCMA	AAA67509|FEATURES|tcmA|tetracenomycin_C|tcmA	tetracenomycin_C	51.1
CSP-PF-tf-R4	CSP	TET34	BAB59035|FEATURES|tet34|tetracycline|tet34	tetracycline	54.1
CSP-PF-tf-R4	CSP	TET34	BAB59035|FEATURES|tet34|tetracycline|tet34	tetracycline	54.8
CSP-PF-tf-R4	CSP	TETA(48)	APB03214.1|FEATURES|tetA(48)|tetracycline|tetA(48)	tetracycline	57.4
CSP-PF-tf-R4	CSP	TETA(48)	APB03214.1|FEATURES|tetA(48)|tetracycline|tetA(48)	tetracycline	52.7
CSP-PF-tf-R4	CSP	TETA(48)	APB03214.1|FEATURES|tetA(48)|tetracycline|tetA(48)	tetracycline	71.9
CSP-PF-tf-R4	CSP	TETA(48)	APB03214.1|FEATURES|tetA(48)|tetracycline|tetA(48)	tetracycline	50.2
CSP-PF-tf-R4	CSP	TETA(48)	APB03214.1|FEATURES|tetA(48)|tetracycline|tetA(48)	tetracycline	53.6
CSP-PF-tf-R4	CSP	TETA(48)	APB03214.1|FEATURES|tetA(48)|tetracycline|tetA(48)	tetracycline	51.8
CSP-PF-tf-R4	CSP	TETA(48)	APB03214.1|FEATURES|tetA(48)|tetracycline|tetA(48)	tetracycline	57.6
CSP-PF-tf-R4	CSP	TETA(48)	APB03214.1|FEATURES|tetA(48)|tetracycline|tetA(48)	tetracycline	53.6
CSP-PF-tf-R4	CSP	TETA(48)	APB03214.1|FEATURES|tetA(48)|tetracycline|tetA(48)	tetracycline	51.8
CSP-PF-tf-R4	CSP	TETB(48)	APB03215.1|FEATURES|tetB(48)|tetracycline|tetB(48)	tetracycline	51.5
CSP-PF-tf-R4	CSP	TETB(60)	ANZ79241.1|FEATURES|tetB(60)|tetracycline|tetB(60)	tetracycline	50.5
CSP-PF-tf-R4	CSP	TETV	gi:602542163:emb:CDO24964.1:|FEATURES|tetV|tetracycline|tetV	tetracycline	53.3
CSP-PF-tf-R4	CSP	TRANSCRIPTIONAL_REGULATORY_PROTEIN_CPXR_CPXR	CP000675.2.gene1535.p01|FEATURES|transcriptional_regulatory_protein_CpxR_cpxR|unclassified|transcriptional_regulatory_protein_CpxR_cpxR	unclassified	52.9
CSP-PF-tf-R4	CSP	TRANSCRIPTIONAL_REGULATORY_PROTEIN_CPXR_CPXR	CP000675.2.gene1535.p01|FEATURES|transcriptional_regulatory_protein_CpxR_cpxR|unclassified|transcriptional_regulatory_protein_CpxR_cpxR	unclassified	53.4
CSP-PF-tf-R4	CSP	TRUNCATED_PUTATIVE_RESPONSE_REGULATOR_ARLR	NC_002745.3251084.p01|FEATURES|truncated_putative_response_regulator_ArlR|unclassified|truncated_putative_response_regulator_ArlR	unclassified	50.7
CSP-PF-tf-R4	CSP	TRUNCATED_PUTATIVE_RESPONSE_REGULATOR_ARLR	NC_002745.3251084.p01|FEATURES|truncated_putative_response_regulator_ArlR|unclassified|truncated_putative_response_regulator_ArlR	unclassified	52.7
CSP-PF-tf-R4	CSP	TRUNCATED_PUTATIVE_RESPONSE_REGULATOR_ARLR	NC_002745.3251084.p01|FEATURES|truncated_putative_response_regulator_ArlR|unclassified|truncated_putative_response_regulator_ArlR	unclassified	50.7
CSP-PF-tf-R4	CSP	TRUNCATED_PUTATIVE_RESPONSE_REGULATOR_ARLR	NC_002745.3251084.p01|FEATURES|truncated_putative_response_regulator_ArlR|unclassified|truncated_putative_response_regulator_ArlR	unclassified	50.6
CSP-PF-tf-R4	CSP	TRUNCATED_PUTATIVE_RESPONSE_REGULATOR_ARLR	NC_002745.3251084.p01|FEATURES|truncated_putative_response_regulator_ArlR|unclassified|truncated_putative_response_regulator_ArlR	unclassified	50.7
CSP-PF-tf-R4	CSP	TRUNCATED_PUTATIVE_RESPONSE_REGULATOR_ARLR	NC_002951.3238224.p01|FEATURES|truncated_putative_response_regulator_ArlR|unclassified|truncated_putative_response_regulator_ArlR	unclassified	56.6
CSP-PF-tf-R4	CSP	TRUNCATED_PUTATIVE_RESPONSE_REGULATOR_ARLR	NC_002745.3251084.p01|FEATURES|truncated_putative_response_regulator_ArlR|unclassified|truncated_putative_response_regulator_ArlR	unclassified	51.9
CSP-PF-tf-R4	CSP	TRUNCATED_PUTATIVE_RESPONSE_REGULATOR_ARLR	NC_002951.3238224.p01|FEATURES|truncated_putative_response_regulator_ArlR|unclassified|truncated_putative_response_regulator_ArlR	unclassified	69.1
CSP-PF-tf-R4	CSP	TRUNCATED_PUTATIVE_RESPONSE_REGULATOR_ARLR	NC_002951.3238224.p01|FEATURES|truncated_putative_response_regulator_ArlR|unclassified|truncated_putative_response_regulator_ArlR	unclassified	51.6
CSP-PF-tf-R4	CSP	TRUNCATED_PUTATIVE_RESPONSE_REGULATOR_ARLR	NC_002745.3251084.p01|FEATURES|truncated_putative_response_regulator_ArlR|unclassified|truncated_putative_response_regulator_ArlR	unclassified	52.2
CSP-PF-tf-R4	CSP	TRUNCATED_PUTATIVE_RESPONSE_REGULATOR_ARLR	NC_002745.3251084.p01|FEATURES|truncated_putative_response_regulator_ArlR|unclassified|truncated_putative_response_regulator_ArlR	unclassified	54.1
CSP-PF-tf-R4	CSP	TRUNCATED_PUTATIVE_RESPONSE_REGULATOR_ARLR	NC_002745.3251084.p01|FEATURES|truncated_putative_response_regulator_ArlR|unclassified|truncated_putative_response_regulator_ArlR	unclassified	52.7
CSP-PF-tf-R4	CSP	TRUNCATED_PUTATIVE_RESPONSE_REGULATOR_ARLR	NC_002745.3251084.p01|FEATURES|truncated_putative_response_regulator_ArlR|unclassified|truncated_putative_response_regulator_ArlR	unclassified	51.3
CSP-PF-tf-R4	CSP	TRUNCATED_PUTATIVE_RESPONSE_REGULATOR_ARLR	NC_002745.3251084.p01|FEATURES|truncated_putative_response_regulator_ArlR|unclassified|truncated_putative_response_regulator_ArlR	unclassified	50.7
CSP-PF-tf-R4	CSP	TRUNCATED_PUTATIVE_RESPONSE_REGULATOR_ARLR	NC_002745.3251084.p01|FEATURES|truncated_putative_response_regulator_ArlR|unclassified|truncated_putative_response_regulator_ArlR	unclassified	51.9
CSP-PF-tf-R4	CSP	UGD	AAC75089.1|FEATURES|ugd|peptide|ugd	peptide	67.3
CSP-PF-tf-R4	CSP	VANR	DQ212986.1.gene4.p01|FEATURES|vanR|glycopeptide|vanR	glycopeptide	50.8
CSP-PF-tf-R4	CSP	VANR	FJ872411.1.gene44.p01|FEATURES|vanR|glycopeptide|vanR	glycopeptide	52.5
CSP-PF-tf-R4	CSP	VANR	AF155139.2.gene2.p01|FEATURES|vanR|glycopeptide|vanR	glycopeptide	51.1
CSP-PF-tf-R4	CSP	VANR	AAQ12900|FEATURES|vanR|glycopeptide|vanR	glycopeptide	56.9
CSP-PF-tf-R4	CSP	VANR	AF155139.2.gene2.p01|FEATURES|vanR|glycopeptide|vanR	glycopeptide	69.4
CSP-PF-tf-R4	CSP	VANR	FJ872411.1.gene44.p01|FEATURES|vanR|glycopeptide|vanR	glycopeptide	52.6
CSP-PF-tf-R4	CSP	VANR	gi:944468330:ref:WP_055698749.1:|FEATURES|vanR|glycopeptide|vanR	glycopeptide	56.2
CSP-PF-tf-R4	CSP	VANR	gi:947806628:ref:WP_056468082.1:|FEATURES|vanR|glycopeptide|vanR	glycopeptide	64.3
CSP-PF-tf-R4	CSP	VANR	AF155139.2.gene2.p01|FEATURES|vanR|glycopeptide|vanR	glycopeptide	65.5
CSP-PF-tf-R4	CSP	VANR	gi:944468330:ref:WP_055698749.1:|FEATURES|vanR|glycopeptide|vanR	glycopeptide	55.3
CSP-PF-tf-R4	CSP	VANR	gi:950233763:ref:WP_057277726.1:|FEATURES|vanR|glycopeptide|vanR	glycopeptide	50.5
CSP-PF-tf-R4	CSP	VANR	FJ872411.1.gene44.p01|FEATURES|vanR|glycopeptide|vanR	glycopeptide	52
CSP-PF-tf-R4	CSP	VANR	gi:507059692:ref:WP_016130597.1:|FEATURES|vanR|glycopeptide|vanR	glycopeptide	50.5
CSP-PF-tf-R4	CSP	VANR	FJ872411.1.gene44.p01|FEATURES|vanR|glycopeptide|vanR	glycopeptide	50.9
CSP-PF-tf-R4	CSP	VANR	AF155139.2.gene2.p01|FEATURES|vanR|glycopeptide|vanR	glycopeptide	52.2
CSP-PF-tf-R4	CSP	VANR	AF155139.2.gene2.p01|FEATURES|vanR|glycopeptide|vanR	glycopeptide	53.6
CSP-PF-tf-R4	CSP	VANR	ABB53349|FEATURES|vanR|glycopeptide|vanR	glycopeptide	52.6
CSP-PF-tf-R4	CSP	VANR	FJ872411.1.gene44.p01|FEATURES|vanR|glycopeptide|vanR	glycopeptide	50.2
CSP-PF-tf-R4	CSP	VANR	DQ212986.1.gene4.p01|FEATURES|vanR|glycopeptide|vanR	glycopeptide	52
CSP-PF-tf-R4	CSP	VANR	gi:944023697:ref:WP_055613131.1:|FEATURES|vanR|glycopeptide|vanR	glycopeptide	54.8
CSP-PF-tf-R4	CSP	VANR	AF155139.2.gene2.p01|FEATURES|vanR|glycopeptide|vanR	glycopeptide	51.1
CSP-PF-tf-R4	CSP	VANR	FJ872411.1.gene44.p01|FEATURES|vanR|glycopeptide|vanR	glycopeptide	50.5
CSP-PF-tf-R4	CSP	VANR	gi:747653988:emb:CEL19270.1:|FEATURES|vanR|glycopeptide|vanR	glycopeptide	56.6
CSP-PF-tf-R4	CSP	VANR	gi:950233763:ref:WP_057277726.1:|FEATURES|vanR|glycopeptide|vanR	glycopeptide	51.5
CSP-PF-tf-R4	CSP	VANR	ABB53349|FEATURES|vanR|glycopeptide|vanR	glycopeptide	51.6
CSP-PF-tf-R4	CSP	VANR	gi:950233763:ref:WP_057277726.1:|FEATURES|vanR|glycopeptide|vanR	glycopeptide	50.7
CSP-PF-tf-R4	CSP	VANR	ABB53349|FEATURES|vanR|glycopeptide|vanR	glycopeptide	50.9
CSP-PF-tf-R4	CSP	VANR	FJ872411.1.gene44.p01|FEATURES|vanR|glycopeptide|vanR	glycopeptide	57
CSP-PF-tf-R4	CSP	VANR	gi:938897327:ref:WP_054681472.1:|FEATURES|vanR|glycopeptide|vanR	glycopeptide	52.1
CSP-PF-tf-R4	CSP	VANR	AF155139.2.gene2.p01|FEATURES|vanR|glycopeptide|vanR	glycopeptide	50.5
CSP-PF-tf-R4	CSP	VANR	ABB53349|FEATURES|vanR|glycopeptide|vanR	glycopeptide	52.3
CSP-PF-tf-R4	CSP	VANR	gi:950233763:ref:WP_057277726.1:|FEATURES|vanR|glycopeptide|vanR	glycopeptide	64.1
CSP-PF-tf-R4	CSP	VANR	AF155139.2.gene2.p01|FEATURES|vanR|glycopeptide|vanR	glycopeptide	51.8
CSP-PF-tf-R4	CSP	VANRI	WP_011461303.1|FEATURES|vanRI|glycopeptide|vanRI	glycopeptide	73.1
CSP-PF-tf-R4	CSP	VANRI	WP_011461303.1|FEATURES|vanRI|glycopeptide|vanRI	glycopeptide	50.5
CSP-PF-tf-R4	CSP	VANRI	WP_011461303.1|FEATURES|vanRI|glycopeptide|vanRI	glycopeptide	70.1
CSP-PF-tf-R4	CSP	VANRI	WP_011461303.1|FEATURES|vanRI|glycopeptide|vanRI	glycopeptide	51.8
CSP-PF-tf-R4	CSP	VANRI	WP_011461303.1|FEATURES|vanRI|glycopeptide|vanRI	glycopeptide	63.9
CSP-PF-tf-R4	CSP	VANRI	WP_011461303.1|FEATURES|vanRI|glycopeptide|vanRI	glycopeptide	69.8
CSP-PF-tf-R4	CSP	VANRI	WP_011461303.1|FEATURES|vanRI|glycopeptide|vanRI	glycopeptide	71.4
CSP-PF-tf-R4	CSP	VANRI	WP_011461303.1|FEATURES|vanRI|glycopeptide|vanRI	glycopeptide	71.1
CSP-PF-tf-R4	CSP	VANRI	WP_011461303.1|FEATURES|vanRI|glycopeptide|vanRI	glycopeptide	69.3
CSP-PF-tf-R4	CSP	VANRI	WP_011461303.1|FEATURES|vanRI|glycopeptide|vanRI	glycopeptide	71.1
CSP-PF-tf-R4	CSP	VANRI	WP_011461303.1|FEATURES|vanRI|glycopeptide|vanRI	glycopeptide	50.7
CSP-PF-tf-R4	CSP	VANRI	WP_011461303.1|FEATURES|vanRI|glycopeptide|vanRI	glycopeptide	52
CSP-PF-tf-R4	CSP	VANZ	gi:497301484:ref:WP_009615701.1:|FEATURES|vanZ|glycopeptide|vanZ	glycopeptide	55.1
CSP-PF-tf-R4	CSP	VATB	YP_002861121|FEATURES|vatB|MLS|vatB	MLS	51.6
CSP-PF-tf-R4	CSP	VATB	U19459.gene.p01|FEATURES|vatB|MLS|vatB	MLS	51
CSP-PF-tf-R4	CSP	VGAC	AMP35312.1|FEATURES|vgaC|MLS|vgaC	MLS	53.1
CSP-TZ-t0-R1	CSP	AAC(6')-I	AB116646.1.gene1.p01|FEATURES|aac(6')-I|aminoglycoside|aac(6')-I	aminoglycoside	50.6
CSP-TZ-t0-R1	CSP	AAC(6')-I	AB116646.1.gene1.p01|FEATURES|aac(6')-I|aminoglycoside|aac(6')-I	aminoglycoside	56.3
CSP-TZ-t0-R1	CSP	ADP-RIBOSYLATING_TRANSFERASE_ARR	AL939114.1.orf1.gene.p01|FEATURES|ADP-ribosylating_transferase_arr|rifamycin|ADP-ribosylating_transferase_arr	rifamycin	65.3
CSP-TZ-t0-R1	CSP	ARR-4	ABV26705.1|FEATURES|arr-4|rifamycin|arr-4	rifamycin	58.4
CSP-TZ-t0-R1	CSP	BACA	EEQ96502|FEATURES|bacA|bacitracin|bacA	bacitracin	57
CSP-TZ-t0-R1	CSP	DFRA3	AAA25550.1|FEATURES|dfrA3|diaminopyrimidine|dfrA3	diaminopyrimidine	51.9
CSP-TZ-t0-R1	CSP	EFRB	CDO61516.1|FEATURES|efrB|multidrug|efrB	multidrug	50.5
CSP-TZ-t0-R1	CSP	KASUGAMYCIN_RESISTANCE_PROTEIN_KSGA	ZP_02902942|FEATURES|kasugamycin_resistance_protein_ksgA|aminoglycoside|kasugamycin_resistance_protein_ksgA	aminoglycoside	51.9
CSP-TZ-t0-R1	CSP	KDPE	NP_415222.1|FEATURES|kdpE|aminoglycoside|kdpE	aminoglycoside	57.4
CSP-TZ-t0-R1	CSP	KDPE	NP_415222.1|FEATURES|kdpE|aminoglycoside|kdpE	aminoglycoside	63.7
CSP-TZ-t0-R1	CSP	MEXF	CP000675.2.gene2298.p01|FEATURES|mexF|multidrug|mexF	multidrug	54.2
CSP-TZ-t0-R1	CSP	OMPR	gi:909830386:gb:AKU13184.1:|FEATURES|ompR|multidrug|ompR	multidrug	53.6
CSP-TZ-t0-R1	CSP	OMPR	gi:909830386:gb:AKU13184.1:|FEATURES|ompR|multidrug|ompR	multidrug	64.7
CSP-TZ-t0-R1	CSP	OMPR	gi:909830386:gb:AKU13184.1:|FEATURES|ompR|multidrug|ompR	multidrug	54.2
CSP-TZ-t0-R1	CSP	ROSA	YP_001477378|FEATURES|rosA|fosmidomycin|rosA	fosmidomycin	60.5
CSP-TZ-t0-R1	CSP	SUL4	WP_102607457.1|FEATURES|sul4|sulfonamide|sul4	sulfonamide	52
CSP-TZ-t0-R1	CSP	SUL4	WP_102607457.1|FEATURES|sul4|sulfonamide|sul4	sulfonamide	52
CSP-TZ-t0-R1	CSP	SUL4	WP_102607457.1|FEATURES|sul4|sulfonamide|sul4	sulfonamide	51.1
CSP-TZ-t0-R1	CSP	TET34	Q8DF90|FEATURES|tet34|tetracycline|tet34	tetracycline	54
CSP-TZ-t0-R1	CSP	TETA(48)	APB03214.1|FEATURES|tetA(48)|tetracycline|tetA(48)	tetracycline	57.5
CSP-TZ-t0-R1	CSP	TRUNCATED_PUTATIVE_RESPONSE_REGULATOR_ARLR	NC_002745.3251084.p01|FEATURES|truncated_putative_response_regulator_ArlR|unclassified|truncated_putative_response_regulator_ArlR	unclassified	50.6
CSP-TZ-t0-R1	CSP	TRUNCATED_PUTATIVE_RESPONSE_REGULATOR_ARLR	NC_002745.3251084.p01|FEATURES|truncated_putative_response_regulator_ArlR|unclassified|truncated_putative_response_regulator_ArlR	unclassified	52.1
CSP-TZ-t0-R1	CSP	TRUNCATED_PUTATIVE_RESPONSE_REGULATOR_ARLR	NC_002745.3251084.p01|FEATURES|truncated_putative_response_regulator_ArlR|unclassified|truncated_putative_response_regulator_ArlR	unclassified	51.5
CSP-TZ-t0-R1	CSP	VANR	ABB53349|FEATURES|vanR|glycopeptide|vanR	glycopeptide	52
CSP-TZ-t0-R1	CSP	VANR	AF155139.2.gene2.p01|FEATURES|vanR|glycopeptide|vanR	glycopeptide	53.1
CSP-TZ-t0-R1	CSP	VANR	ABB53349|FEATURES|vanR|glycopeptide|vanR	glycopeptide	52.4
CSP-TZ-t0-R1	CSP	VANRI	WP_011461303.1|FEATURES|vanRI|glycopeptide|vanRI	glycopeptide	51.9
CSP-TZ-t0-R2	CSP	AAC(6')-I	AB116646.1.gene1.p01|FEATURES|aac(6')-I|aminoglycoside|aac(6')-I	aminoglycoside	50.6
CSP-TZ-t0-R2	CSP	ADP-RIBOSYLATING_TRANSFERASE_ARR	AL939114.1.orf1.gene.p01|FEATURES|ADP-ribosylating_transferase_arr|rifamycin|ADP-ribosylating_transferase_arr	rifamycin	63.6
CSP-TZ-t0-R2	CSP	ARR-4	ABV26705.1|FEATURES|arr-4|rifamycin|arr-4	rifamycin	57.7
CSP-TZ-t0-R2	CSP	BACA	EEQ96502|FEATURES|bacA|bacitracin|bacA	bacitracin	57
CSP-TZ-t0-R2	CSP	DFRA3	AAA25550.1|FEATURES|dfrA3|diaminopyrimidine|dfrA3	diaminopyrimidine	50.3
CSP-TZ-t0-R2	CSP	MEXF	CP000675.2.gene2298.p01|FEATURES|mexF|multidrug|mexF	multidrug	55.5
CSP-TZ-t0-R2	CSP	MULTIDRUG_ABC_TRANSPORTER	gi:748767925:ref:WP_040019608.1:|FEATURES|multidrug_ABC_transporter|multidrug|multidrug_ABC_transporter	multidrug	59.8
CSP-TZ-t0-R2	CSP	OMPR	NC_008702.1.4607594.p01|FEATURES|ompR|multidrug|ompR	multidrug	51.9
CSP-TZ-t0-R2	CSP	RPOB2	BAD59497.1|FEATURES|rpoB2|multidrug|rpoB2	multidrug	53.4
CSP-TZ-t0-R2	CSP	SUL4	WP_102607457.1|FEATURES|sul4|sulfonamide|sul4	sulfonamide	51.4
CSP-TZ-t0-R2	CSP	TETB(60)	ANZ79241.1|FEATURES|tetB(60)|tetracycline|tetB(60)	tetracycline	50.5
CSP-TZ-t0-R2	CSP	VANR	gi:944468330:ref:WP_055698749.1:|FEATURES|vanR|glycopeptide|vanR	glycopeptide	50.2
CSP-TZ-t0-R2	CSP	VANR	AF155139.2.gene2.p01|FEATURES|vanR|glycopeptide|vanR	glycopeptide	51.4
CSP-TZ-t0-R3	CSP	AAC(6')-I	AB164230.1.gene1.p01|FEATURES|aac(6')-I|aminoglycoside|aac(6')-I	aminoglycoside	51.2
CSP-TZ-t0-R3	CSP	ADP-RIBOSYLATING_TRANSFERASE_ARR	AL939114.1.orf1.gene.p01|FEATURES|ADP-ribosylating_transferase_arr|rifamycin|ADP-ribosylating_transferase_arr	rifamycin	65.3
CSP-TZ-t0-R3	CSP	ADP-RIBOSYLATING_TRANSFERASE_ARR	AF001493.1.orf0.gene.p01|FEATURES|ADP-ribosylating_transferase_arr|rifamycin|ADP-ribosylating_transferase_arr	rifamycin	63.2
CSP-TZ-t0-R3	CSP	BACA	YP_294981|FEATURES|bacA|bacitracin|bacA	bacitracin	60.1
CSP-TZ-t0-R3	CSP	BACA	CAJ93947|FEATURES|bacA|bacitracin|bacA	bacitracin	58.7
CSP-TZ-t0-R3	CSP	BACA	EEQ96502|FEATURES|bacA|bacitracin|bacA	bacitracin	57
CSP-TZ-t0-R3	CSP	BACA	EEQ96502|FEATURES|bacA|bacitracin|bacA	bacitracin	60.4
CSP-TZ-t0-R3	CSP	COB(I)ALAMIN_ADENOLSYLTRANSFERASE	gi:447201625:ref:WP_001278881.1:|FEATURES|cob(I)alamin_adenolsyltransferase|unclassified|cob(I)alamin_adenolsyltransferase	unclassified	51.3
CSP-TZ-t0-R3	CSP	DFRA3	AAA25550.1|FEATURES|dfrA3|diaminopyrimidine|dfrA3	diaminopyrimidine	50.3
CSP-TZ-t0-R3	CSP	EFRB	CDO61516.1|FEATURES|efrB|multidrug|efrB	multidrug	50.2
CSP-TZ-t0-R3	CSP	EFRB	CDO61516.1|FEATURES|efrB|multidrug|efrB	multidrug	51.8
CSP-TZ-t0-R3	CSP	EFRB	CDO61516.1|FEATURES|efrB|multidrug|efrB	multidrug	50.5
CSP-TZ-t0-R3	CSP	GOLS	NP_459349.1|FEATURES|golS|multidrug|golS	multidrug	56.3
CSP-TZ-t0-R3	CSP	MEXF	CP000675.2.gene2298.p01|FEATURES|mexF|multidrug|mexF	multidrug	55.6
CSP-TZ-t0-R3	CSP	MTRA	CCP46065.1|FEATURES|mtrA|multidrug|mtrA	multidrug	51.4
CSP-TZ-t0-R3	CSP	MTRA	CCP46065.1|FEATURES|mtrA|multidrug|mtrA	multidrug	50.5
CSP-TZ-t0-R3	CSP	MTRA	CCP46065.1|FEATURES|mtrA|multidrug|mtrA	multidrug	50.2
CSP-TZ-t0-R3	CSP	MTRA	CCP46065.1|FEATURES|mtrA|multidrug|mtrA	multidrug	57.4
CSP-TZ-t0-R3	CSP	MULTIDRUG_ABC_TRANSPORTER	gi:748767925:ref:WP_040019608.1:|FEATURES|multidrug_ABC_transporter|multidrug|multidrug_ABC_transporter	multidrug	59.9
CSP-TZ-t0-R3	CSP	OMPR	gi:909830386:gb:AKU13184.1:|FEATURES|ompR|multidrug|ompR	multidrug	53.8
CSP-TZ-t0-R3	CSP	OMPR	gi:909830386:gb:AKU13184.1:|FEATURES|ompR|multidrug|ompR	multidrug	55.5
CSP-TZ-t0-R3	CSP	ROSA	YP_001477378|FEATURES|rosA|fosmidomycin|rosA	fosmidomycin	60.8
CSP-TZ-t0-R3	CSP	SUL4	WP_102607457.1|FEATURES|sul4|sulfonamide|sul4	sulfonamide	51.1
CSP-TZ-t0-R3	CSP	SUL4	WP_102607457.1|FEATURES|sul4|sulfonamide|sul4	sulfonamide	51.4
CSP-TZ-t0-R3	CSP	SUL4	WP_102607457.1|FEATURES|sul4|sulfonamide|sul4	sulfonamide	52
CSP-TZ-t0-R3	CSP	SUL4	WP_102607457.1|FEATURES|sul4|sulfonamide|sul4	sulfonamide	52
CSP-TZ-t0-R3	CSP	SUL4	WP_102607457.1|FEATURES|sul4|sulfonamide|sul4	sulfonamide	51.6
CSP-TZ-t0-R3	CSP	TRUNCATED_PUTATIVE_RESPONSE_REGULATOR_ARLR	NC_002745.3251084.p01|FEATURES|truncated_putative_response_regulator_ArlR|unclassified|truncated_putative_response_regulator_ArlR	unclassified	50.7
CSP-TZ-t0-R3	CSP	TRUNCATED_PUTATIVE_RESPONSE_REGULATOR_ARLR	NC_002745.3251084.p01|FEATURES|truncated_putative_response_regulator_ArlR|unclassified|truncated_putative_response_regulator_ArlR	unclassified	53.2
CSP-TZ-t0-R3	CSP	VANR	ABB53349|FEATURES|vanR|glycopeptide|vanR	glycopeptide	51.4
CSP-TZ-t0-R3	CSP	VANRI	WP_011461303.1|FEATURES|vanRI|glycopeptide|vanRI	glycopeptide	70.8
CSP-TZ-t0-R4	CSP	AAC(6')-I	AB164230.1.gene1.p01|FEATURES|aac(6')-I|aminoglycoside|aac(6')-I	aminoglycoside	50.3
CSP-TZ-t0-R4	CSP	AAC(6')-I	AB116646.1.gene1.p01|FEATURES|aac(6')-I|aminoglycoside|aac(6')-I	aminoglycoside	51.8
CSP-TZ-t0-R4	CSP	ADP-RIBOSYLATING_TRANSFERASE_ARR	AF001493.1.orf0.gene.p01|FEATURES|ADP-ribosylating_transferase_arr|rifamycin|ADP-ribosylating_transferase_arr	rifamycin	58.6
CSP-TZ-t0-R4	CSP	ADP-RIBOSYLATING_TRANSFERASE_ARR	AL939114.1.orf1.gene.p01|FEATURES|ADP-ribosylating_transferase_arr|rifamycin|ADP-ribosylating_transferase_arr	rifamycin	58.6
CSP-TZ-t0-R4	CSP	ADP-RIBOSYLATING_TRANSFERASE_ARR	AF001493.1.orf0.gene.p01|FEATURES|ADP-ribosylating_transferase_arr|rifamycin|ADP-ribosylating_transferase_arr	rifamycin	58.6
CSP-TZ-t0-R4	CSP	ARR-4	ABV26705.1|FEATURES|arr-4|rifamycin|arr-4	rifamycin	58.4
CSP-TZ-t0-R4	CSP	BACA	EEQ96502|FEATURES|bacA|bacitracin|bacA	bacitracin	60.4
CSP-TZ-t0-R4	CSP	BACA	EEQ96502|FEATURES|bacA|bacitracin|bacA	bacitracin	57
CSP-TZ-t0-R4	CSP	BACA	EEQ96502|FEATURES|bacA|bacitracin|bacA	bacitracin	51.7
CSP-TZ-t0-R4	CSP	CAMP-REGULATORY_PROTEIN	gi:491301754:ref:WP_005159757.1:|FEATURES|cAMP-regulatory_protein|unclassified|cAMP-regulatory_protein	unclassified	56.8
CSP-TZ-t0-R4	CSP	CAMP-REGULATORY_PROTEIN	gi:490367208:ref:WP_004246872.1:|FEATURES|cAMP-regulatory_protein|unclassified|cAMP-regulatory_protein	unclassified	62.4
CSP-TZ-t0-R4	CSP	DFRA3	AAA25550.1|FEATURES|dfrA3|diaminopyrimidine|dfrA3	diaminopyrimidine	50.3
CSP-TZ-t0-R4	CSP	DFRA3	AAA25550.1|FEATURES|dfrA3|diaminopyrimidine|dfrA3	diaminopyrimidine	50.3
CSP-TZ-t0-R4	CSP	EFRB	CDO61516.1|FEATURES|efrB|multidrug|efrB	multidrug	52.3
CSP-TZ-t0-R4	CSP	GOLS	NP_459349.1|FEATURES|golS|multidrug|golS	multidrug	54.8
CSP-TZ-t0-R4	CSP	GOLS	NP_459349.1|FEATURES|golS|multidrug|golS	multidrug	57.1
CSP-TZ-t0-R4	CSP	KDPE	NP_415222.1|FEATURES|kdpE|aminoglycoside|kdpE	aminoglycoside	52.2
CSP-TZ-t0-R4	CSP	LPEB	CAH14033.1|FEATURES|LpeB|MLS|LpeB	MLS	56.2
CSP-TZ-t0-R4	CSP	MEXF	CP000675.2.gene2298.p01|FEATURES|mexF|multidrug|mexF	multidrug	55.6
CSP-TZ-t0-R4	CSP	MTRA	CCP46065.1|FEATURES|mtrA|multidrug|mtrA	multidrug	50.9
CSP-TZ-t0-R4	CSP	MTRA	CCP46065.1|FEATURES|mtrA|multidrug|mtrA	multidrug	50.7
CSP-TZ-t0-R4	CSP	MTRA	CCP46065.1|FEATURES|mtrA|multidrug|mtrA	multidrug	51.9
CSP-TZ-t0-R4	CSP	MTRA	CCP46065.1|FEATURES|mtrA|multidrug|mtrA	multidrug	50.2
CSP-TZ-t0-R4	CSP	MUXA	NP_251218.1|FEATURES|MuxA|multidrug|MuxA	multidrug	51.8
CSP-TZ-t0-R4	CSP	OMPR	gi:909830386:gb:AKU13184.1:|FEATURES|ompR|multidrug|ompR	multidrug	55.5
CSP-TZ-t0-R4	CSP	OMPR	NC_008702.1.4607594.p01|FEATURES|ompR|multidrug|ompR	multidrug	51.5
CSP-TZ-t0-R4	CSP	OMPR	gi:909830386:gb:AKU13184.1:|FEATURES|ompR|multidrug|ompR	multidrug	53.8
CSP-TZ-t0-R4	CSP	OXA	L07945.1.gene1.p01|FEATURES|OXA-3|beta-lactam|OXA	beta-lactam	66.3
CSP-TZ-t0-R4	CSP	ROSA	YP_001477378|FEATURES|rosA|fosmidomycin|rosA	fosmidomycin	60.5
CSP-TZ-t0-R4	CSP	SUL4	WP_102607457.1|FEATURES|sul4|sulfonamide|sul4	sulfonamide	51.8
CSP-TZ-t0-R4	CSP	SUL4	WP_102607457.1|FEATURES|sul4|sulfonamide|sul4	sulfonamide	51.5
CSP-TZ-t0-R4	CSP	SUL4	WP_102607457.1|FEATURES|sul4|sulfonamide|sul4	sulfonamide	52
CSP-TZ-t0-R4	CSP	SUL4	WP_102607457.1|FEATURES|sul4|sulfonamide|sul4	sulfonamide	52
CSP-TZ-t0-R4	CSP	TETA(48)	APB03214.1|FEATURES|tetA(48)|tetracycline|tetA(48)	tetracycline	57.3
CSP-TZ-t0-R4	CSP	TETA(48)	APB03214.1|FEATURES|tetA(48)|tetracycline|tetA(48)	tetracycline	51
CSP-TZ-t0-R4	CSP	TETA(48)	APB03214.1|FEATURES|tetA(48)|tetracycline|tetA(48)	tetracycline	57.7
CSP-TZ-t0-R4	CSP	TRUNCATED_PUTATIVE_RESPONSE_REGULATOR_ARLR	NC_002745.3251084.p01|FEATURES|truncated_putative_response_regulator_ArlR|unclassified|truncated_putative_response_regulator_ArlR	unclassified	50.7
CSP-TZ-t0-R4	CSP	TRUNCATED_PUTATIVE_RESPONSE_REGULATOR_ARLR	NC_002745.3251084.p01|FEATURES|truncated_putative_response_regulator_ArlR|unclassified|truncated_putative_response_regulator_ArlR	unclassified	50.7
CSP-TZ-t0-R4	CSP	TRUNCATED_PUTATIVE_RESPONSE_REGULATOR_ARLR	NC_002745.3251084.p01|FEATURES|truncated_putative_response_regulator_ArlR|unclassified|truncated_putative_response_regulator_ArlR	unclassified	51.4
CSP-TZ-t0-R4	CSP	TRUNCATED_PUTATIVE_RESPONSE_REGULATOR_ARLR	gi:446114283:ref:WP_000192138.1:|FEATURES|truncated_putative_response_regulator_ArlR|unclassified|truncated_putative_response_regulator_ArlR	unclassified	53
CSP-TZ-t0-R4	CSP	VANR	AF155139.2.gene2.p01|FEATURES|vanR|glycopeptide|vanR	glycopeptide	53.1
CSP-TZ-t0-R4	CSP	VANR	AF155139.2.gene2.p01|FEATURES|vanR|glycopeptide|vanR	glycopeptide	52.7
CSP-TZ-t0-R4	CSP	VANR	DQ212986.1.gene4.p01|FEATURES|vanR|glycopeptide|vanR	glycopeptide	51.1
CSP-TZ-t0-R4	CSP	VANR	gi:950233763:ref:WP_057277726.1:|FEATURES|vanR|glycopeptide|vanR	glycopeptide	52.7
CSP-TZ-t0-R4	CSP	VANR	ABB53349|FEATURES|vanR|glycopeptide|vanR	glycopeptide	52.5
CSP-TZ-t0-R4	CSP	VANR	gi:747653988:emb:CEL19270.1:|FEATURES|vanR|glycopeptide|vanR	glycopeptide	52.8
CSP-TZ-t0-R4	CSP	VANR	gi:747653988:emb:CEL19270.1:|FEATURES|vanR|glycopeptide|vanR	glycopeptide	54.8
CSP-TZ-t0-R4	CSP	VANR	gi:507059692:ref:WP_016130597.1:|FEATURES|vanR|glycopeptide|vanR	glycopeptide	50.5
CSP-TZ-t0-R4	CSP	VANRI	WP_011461303.1|FEATURES|vanRI|glycopeptide|vanRI	glycopeptide	73.9
CSP-TZ-t0-R4	CSP	VANRI	WP_011461303.1|FEATURES|vanRI|glycopeptide|vanRI	glycopeptide	71.4
CSP-TZ-t0-R4	CSP	VANRI	WP_011461303.1|FEATURES|vanRI|glycopeptide|vanRI	glycopeptide	51.9
CSP-TZ-tf-R2	CSP	ADP-RIBOSYLATING_TRANSFERASE_ARR	AL939114.1.orf1.gene.p01|FEATURES|ADP-ribosylating_transferase_arr|rifamycin|ADP-ribosylating_transferase_arr	rifamycin	66.1
CSP-TZ-tf-R2	CSP	ADP-RIBOSYLATING_TRANSFERASE_ARR	AL939114.1.orf1.gene.p01|FEATURES|ADP-ribosylating_transferase_arr|rifamycin|ADP-ribosylating_transferase_arr	rifamycin	65.3
CSP-TZ-tf-R2	CSP	ARR-4	ABV26705.1|FEATURES|arr-4|rifamycin|arr-4	rifamycin	59.1
CSP-TZ-tf-R2	CSP	ARR-4	ABV26705.1|FEATURES|arr-4|rifamycin|arr-4	rifamycin	57.7
CSP-TZ-tf-R2	CSP	BACA	EEQ96502|FEATURES|bacA|bacitracin|bacA	bacitracin	60.8
CSP-TZ-tf-R2	CSP	BACA	CAJ93947|FEATURES|bacA|bacitracin|bacA	bacitracin	63.1
CSP-TZ-tf-R2	CSP	BACA	EEQ96502|FEATURES|bacA|bacitracin|bacA	bacitracin	56.2
CSP-TZ-tf-R2	CSP	BAER	YP_490321.1|FEATURES|baeR|multidrug|baeR	multidrug	52.9
CSP-TZ-tf-R2	CSP	EFRB	CDO61516.1|FEATURES|efrB|multidrug|efrB	multidrug	53.1
CSP-TZ-tf-R2	CSP	EFRB	CDO61516.1|FEATURES|efrB|multidrug|efrB	multidrug	50.9
CSP-TZ-tf-R2	CSP	EFRB	CDO61516.1|FEATURES|efrB|multidrug|efrB	multidrug	51.8
CSP-TZ-tf-R2	CSP	EFRB	CDO61516.1|FEATURES|efrB|multidrug|efrB	multidrug	51.9
CSP-TZ-tf-R2	CSP	GOLS	NP_459349.1|FEATURES|golS|multidrug|golS	multidrug	56.3
CSP-TZ-tf-R2	CSP	KDPE	NP_415222.1|FEATURES|kdpE|aminoglycoside|kdpE	aminoglycoside	50.5
CSP-TZ-tf-R2	CSP	KDPE	NP_415222.1|FEATURES|kdpE|aminoglycoside|kdpE	aminoglycoside	53.1
CSP-TZ-tf-R2	CSP	MEXF	CP000675.2.gene2298.p01|FEATURES|mexF|multidrug|mexF	multidrug	55.6
CSP-TZ-tf-R2	CSP	OMPR	gi:909830386:gb:AKU13184.1:|FEATURES|ompR|multidrug|ompR	multidrug	54.2
CSP-TZ-tf-R2	CSP	OMPR	gi:909830386:gb:AKU13184.1:|FEATURES|ompR|multidrug|ompR	multidrug	55.3
CSP-TZ-tf-R2	CSP	OMPR	gi:507097545:ref:WP_016168184.1:|FEATURES|ompR|multidrug|ompR	multidrug	51.2
CSP-TZ-tf-R2	CSP	SUL4	WP_102607457.1|FEATURES|sul4|sulfonamide|sul4	sulfonamide	51.4
CSP-TZ-tf-R2	CSP	SUL4	WP_102607457.1|FEATURES|sul4|sulfonamide|sul4	sulfonamide	50.9
CSP-TZ-tf-R2	CSP	SUL4	WP_102607457.1|FEATURES|sul4|sulfonamide|sul4	sulfonamide	51.8
CSP-TZ-tf-R2	CSP	SUL4	WP_102607457.1|FEATURES|sul4|sulfonamide|sul4	sulfonamide	51.1
CSP-TZ-tf-R2	CSP	TETB(60)	ANZ79241.1|FEATURES|tetB(60)|tetracycline|tetB(60)	tetracycline	50.5
CSP-TZ-tf-R2	CSP	TRANSCRIPTIONAL_REGULATORY_PROTEIN_CPXR_CPXR	CP000675.2.gene1535.p01|FEATURES|transcriptional_regulatory_protein_CpxR_cpxR|unclassified|transcriptional_regulatory_protein_CpxR_cpxR	unclassified	50.5
CSP-TZ-tf-R2	CSP	TRUNCATED_PUTATIVE_RESPONSE_REGULATOR_ARLR	NC_002745.3251084.p01|FEATURES|truncated_putative_response_regulator_ArlR|unclassified|truncated_putative_response_regulator_ArlR	unclassified	50.7
CSP-TZ-tf-R2	CSP	TRUNCATED_PUTATIVE_RESPONSE_REGULATOR_ARLR	HE999704.1.gene1528.p01|FEATURES|truncated_putative_response_regulator_ArlR|unclassified|truncated_putative_response_regulator_ArlR	unclassified	51.5
CSP-TZ-tf-R2	CSP	VANR	gi:447203851:ref:WP_001281107.1:|FEATURES|vanR|glycopeptide|vanR	glycopeptide	51.1
CSP-TZ-tf-R2	CSP	VANR	gi:447203848:ref:WP_001281104.1:|FEATURES|vanR|glycopeptide|vanR	glycopeptide	50.2
CSP-TZ-tf-R2	CSP	VANR	gi:950233763:ref:WP_057277726.1:|FEATURES|vanR|glycopeptide|vanR	glycopeptide	51.6
CSP-TZ-tf-R2	CSP	VANRI	WP_011461303.1|FEATURES|vanRI|glycopeptide|vanRI	glycopeptide	70.1
CSP-TZ-tf-R2	CSP	VANRI	WP_011461303.1|FEATURES|vanRI|glycopeptide|vanRI	glycopeptide	53.3
CSP-TZ-tf-R3	CSP	AAC(6')-I	AB116646.1.gene1.p01|FEATURES|aac(6')-I|aminoglycoside|aac(6')-I	aminoglycoside	55.6
CSP-TZ-tf-R3	CSP	AAC(6')-I	AB116646.1.gene1.p01|FEATURES|aac(6')-I|aminoglycoside|aac(6')-I	aminoglycoside	51.8
CSP-TZ-tf-R3	CSP	ADP-RIBOSYLATING_TRANSFERASE_ARR	AL939114.1.orf1.gene.p01|FEATURES|ADP-ribosylating_transferase_arr|rifamycin|ADP-ribosylating_transferase_arr	rifamycin	63.6
CSP-TZ-tf-R3	CSP	ADP-RIBOSYLATING_TRANSFERASE_ARR	AF001493.1.orf0.gene.p01|FEATURES|ADP-ribosylating_transferase_arr|rifamycin|ADP-ribosylating_transferase_arr	rifamycin	61.4
CSP-TZ-tf-R3	CSP	ADP-RIBOSYLATING_TRANSFERASE_ARR	AF001493.1.orf0.gene.p01|FEATURES|ADP-ribosylating_transferase_arr|rifamycin|ADP-ribosylating_transferase_arr	rifamycin	54
CSP-TZ-tf-R3	CSP	ADP-RIBOSYLATING_TRANSFERASE_ARR	AL939114.1.orf1.gene.p01|FEATURES|ADP-ribosylating_transferase_arr|rifamycin|ADP-ribosylating_transferase_arr	rifamycin	64.4
CSP-TZ-tf-R3	CSP	ARR-4	ABV26705.1|FEATURES|arr-4|rifamycin|arr-4	rifamycin	58.4
CSP-TZ-tf-R3	CSP	CAMP-REGULATORY_PROTEIN	gi:491301754:ref:WP_005159757.1:|FEATURES|cAMP-regulatory_protein|unclassified|cAMP-regulatory_protein	unclassified	55.6
CSP-TZ-tf-R3	CSP	DFRA3	AAA25550.1|FEATURES|dfrA3|diaminopyrimidine|dfrA3	diaminopyrimidine	53.2
CSP-TZ-tf-R3	CSP	DFRA3	AAA25550.1|FEATURES|dfrA3|diaminopyrimidine|dfrA3	diaminopyrimidine	50.3
CSP-TZ-tf-R3	CSP	EFRB	CDO61516.1|FEATURES|efrB|multidrug|efrB	multidrug	52.1
CSP-TZ-tf-R3	CSP	EFRB	CDO61516.1|FEATURES|efrB|multidrug|efrB	multidrug	50.8
CSP-TZ-tf-R3	CSP	KDPE	NP_415222.1|FEATURES|kdpE|aminoglycoside|kdpE	aminoglycoside	51.1
CSP-TZ-tf-R3	CSP	MACA	gi:753914761:ref:WP_041642270.1:|FEATURES|macA|MLS|macA	MLS	50.3
CSP-TZ-tf-R3	CSP	MEXF	CP000675.2.gene2298.p01|FEATURES|mexF|multidrug|mexF	multidrug	55.6
CSP-TZ-tf-R3	CSP	MTRA	CCP46065.1|FEATURES|mtrA|multidrug|mtrA	multidrug	50.8
CSP-TZ-tf-R3	CSP	MTRA	CCP46065.1|FEATURES|mtrA|multidrug|mtrA	multidrug	52.2
CSP-TZ-tf-R3	CSP	OMPR	gi:909830386:gb:AKU13184.1:|FEATURES|ompR|multidrug|ompR	multidrug	54.2
CSP-TZ-tf-R3	CSP	SUL4	WP_102607457.1|FEATURES|sul4|sulfonamide|sul4	sulfonamide	51.1
CSP-TZ-tf-R3	CSP	SUL4	WP_102607457.1|FEATURES|sul4|sulfonamide|sul4	sulfonamide	51.1
CSP-TZ-tf-R3	CSP	SUL4	WP_102607457.1|FEATURES|sul4|sulfonamide|sul4	sulfonamide	51
CSP-TZ-tf-R3	CSP	TETB(60)	ANZ79241.1|FEATURES|tetB(60)|tetracycline|tetB(60)	tetracycline	50.2
CSP-TZ-tf-R3	CSP	TRUNCATED_PUTATIVE_RESPONSE_REGULATOR_ARLR	NC_002745.3251084.p01|FEATURES|truncated_putative_response_regulator_ArlR|unclassified|truncated_putative_response_regulator_ArlR	unclassified	52.7
CSP-TZ-tf-R3	CSP	VANRI	WP_011461303.1|FEATURES|vanRI|glycopeptide|vanRI	glycopeptide	55.2
CSP-TZ-tf-R3	CSP	VANRI	WP_011461303.1|FEATURES|vanRI|glycopeptide|vanRI	glycopeptide	51.5
TSP-AL-t0-R1	TSP	ADP-RIBOSYLATING_TRANSFERASE_ARR	AF001493.1.orf0.gene.p01|FEATURES|ADP-ribosylating_transferase_arr|rifamycin|ADP-ribosylating_transferase_arr	rifamycin	53.7
TSP-AL-t0-R1	TSP	ARR-4	ABV26705.1|FEATURES|arr-4|rifamycin|arr-4	rifamycin	57.9
TSP-AL-t0-R1	TSP	BACA	EEQ96502|FEATURES|bacA|bacitracin|bacA	bacitracin	57
TSP-AL-t0-R1	TSP	BAER	YP_490321.1|FEATURES|baeR|multidrug|baeR	multidrug	58.8
TSP-AL-t0-R1	TSP	EFRB	CDO61516.1|FEATURES|efrB|multidrug|efrB	multidrug	52.7
TSP-AL-t0-R1	TSP	EFRB	CDO61516.1|FEATURES|efrB|multidrug|efrB	multidrug	51.5
TSP-AL-t0-R1	TSP	KDPE	NP_415222.1|FEATURES|kdpE|aminoglycoside|kdpE	aminoglycoside	55.9
TSP-AL-t0-R1	TSP	KDPE	NP_415222.1|FEATURES|kdpE|aminoglycoside|kdpE	aminoglycoside	52.2
TSP-AL-t0-R1	TSP	KDPE	NP_415222.1|FEATURES|kdpE|aminoglycoside|kdpE	aminoglycoside	55
TSP-AL-t0-R1	TSP	KDPE	NP_415222.1|FEATURES|kdpE|aminoglycoside|kdpE	aminoglycoside	51.1
TSP-AL-t0-R1	TSP	MEXF	CP000675.2.gene2298.p01|FEATURES|mexF|multidrug|mexF	multidrug	55.4
TSP-AL-t0-R1	TSP	MTRA	CCP46065.1|FEATURES|mtrA|multidrug|mtrA	multidrug	73.8
TSP-AL-t0-R1	TSP	MTRA	CCP46065.1|FEATURES|mtrA|multidrug|mtrA	multidrug	53.7
TSP-AL-t0-R1	TSP	MULTIDRUG_ABC_TRANSPORTER	gi:655413091:ref:WP_028811890.1:|FEATURES|multidrug_ABC_transporter|multidrug|multidrug_ABC_transporter	multidrug	59.3
TSP-AL-t0-R1	TSP	RPHA	AIA08936.1|FEATURES|rphA|rifamycin|rphA	rifamycin	66.1
TSP-AL-t0-R1	TSP	TETA(48)	APB03214.1|FEATURES|tetA(48)|tetracycline|tetA(48)	tetracycline	51.8
TSP-AL-t0-R1	TSP	TETA(48)	APB03214.1|FEATURES|tetA(48)|tetracycline|tetA(48)	tetracycline	53.7
TSP-AL-t0-R1	TSP	TETA(48)	APB03214.1|FEATURES|tetA(48)|tetracycline|tetA(48)	tetracycline	53.9
TSP-AL-t0-R1	TSP	TRUNCATED_PUTATIVE_RESPONSE_REGULATOR_ARLR	NC_002745.3251084.p01|FEATURES|truncated_putative_response_regulator_ArlR|unclassified|truncated_putative_response_regulator_ArlR	unclassified	51.9
TSP-AL-t0-R1	TSP	TRUNCATED_PUTATIVE_RESPONSE_REGULATOR_ARLR	HE999704.1.gene1528.p01|FEATURES|truncated_putative_response_regulator_ArlR|unclassified|truncated_putative_response_regulator_ArlR	unclassified	69.2
TSP-AL-t0-R1	TSP	VANR	gi:950233763:ref:WP_057277726.1:|FEATURES|vanR|glycopeptide|vanR	glycopeptide	50.9
TSP-AL-t0-R1	TSP	VANRI	WP_011461303.1|FEATURES|vanRI|glycopeptide|vanRI	glycopeptide	53.9
TSP-AL-t0-R3	TSP	ABES	NC_010410.6003348.p01|FEATURES|abeS|multidrug|abeS	multidrug	53
TSP-AL-t0-R3	TSP	ADP-RIBOSYLATING_TRANSFERASE_ARR	AF001493.1.orf0.gene.p01|FEATURES|ADP-ribosylating_transferase_arr|rifamycin|ADP-ribosylating_transferase_arr	rifamycin	60.2
TSP-AL-t0-R3	TSP	ADP-RIBOSYLATING_TRANSFERASE_ARR	AF001493.1.orf0.gene.p01|FEATURES|ADP-ribosylating_transferase_arr|rifamycin|ADP-ribosylating_transferase_arr	rifamycin	60.6
TSP-AL-t0-R3	TSP	ADP-RIBOSYLATING_TRANSFERASE_ARR	AF001493.1.orf0.gene.p01|FEATURES|ADP-ribosylating_transferase_arr|rifamycin|ADP-ribosylating_transferase_arr	rifamycin	53.7
TSP-AL-t0-R3	TSP	ARR-4	ABV26705.1|FEATURES|arr-4|rifamycin|arr-4	rifamycin	55.7
TSP-AL-t0-R3	TSP	KDPE	NP_415222.1|FEATURES|kdpE|aminoglycoside|kdpE	aminoglycoside	53.5
TSP-AL-t0-R3	TSP	MEXE	CP001918.1.gene1258.p01|FEATURES|mexE|multidrug|mexE	multidrug	53.2
TSP-AL-t0-R3	TSP	MEXF	CP000675.2.gene2298.p01|FEATURES|mexF|multidrug|mexF	multidrug	55.6
TSP-AL-t0-R3	TSP	MTRA	CCP46065.1|FEATURES|mtrA|multidrug|mtrA	multidrug	56.1
TSP-AL-t0-R3	TSP	MTRA	CCP46065.1|FEATURES|mtrA|multidrug|mtrA	multidrug	53.3
TSP-AL-t0-R3	TSP	MTRA	CCP46065.1|FEATURES|mtrA|multidrug|mtrA	multidrug	69.7
TSP-AL-t0-R3	TSP	MTRA	CCP46065.1|FEATURES|mtrA|multidrug|mtrA	multidrug	52.9
TSP-AL-t0-R3	TSP	MTRA	CCP46065.1|FEATURES|mtrA|multidrug|mtrA	multidrug	52.8
TSP-AL-t0-R3	TSP	MULTIDRUG_ABC_TRANSPORTER	gi:655413091:ref:WP_028811890.1:|FEATURES|multidrug_ABC_transporter|multidrug|multidrug_ABC_transporter	multidrug	59.5
TSP-AL-t0-R3	TSP	OMPR	gi:909830386:gb:AKU13184.1:|FEATURES|ompR|multidrug|ompR	multidrug	52.2
TSP-AL-t0-R3	TSP	OMPR	NC_008702.1.4607594.p01|FEATURES|ompR|multidrug|ompR	multidrug	51.9
TSP-AL-t0-R3	TSP	OXA	AJ632249.1.gene1.p01|FEATURES|OXA-59|beta-lactam|OXA	beta-lactam	52.5
TSP-AL-t0-R3	TSP	RIFAMPIN_MONOOXYGENASE	gi:544923113:ref:WP_021332509.1:|FEATURES|rifampin_monooxygenase|rifamycin|rifampin_monooxygenase	rifamycin	60.6
TSP-AL-t0-R3	TSP	ROSA	ZP_04623896|FEATURES|rosA|fosmidomycin|rosA	fosmidomycin	59.7
TSP-AL-t0-R3	TSP	RPHA	AIA08936.1|FEATURES|rphA|rifamycin|rphA	rifamycin	67.9
TSP-AL-t0-R3	TSP	RPOB2	BAD59497.1|FEATURES|rpoB2|multidrug|rpoB2	multidrug	72.6
TSP-AL-t0-R3	TSP	TETA(48)	APB03214.1|FEATURES|tetA(48)|tetracycline|tetA(48)	tetracycline	54.2
TSP-AL-t0-R3	TSP	TRUNCATED_PUTATIVE_RESPONSE_REGULATOR_ARLR	NC_002745.3251084.p01|FEATURES|truncated_putative_response_regulator_ArlR|unclassified|truncated_putative_response_regulator_ArlR	unclassified	50.6
TSP-AL-t0-R3	TSP	VANR	AF155139.2.gene2.p01|FEATURES|vanR|glycopeptide|vanR	glycopeptide	50.5
TSP-AL-t0-R3	TSP	VANRI	WP_011461303.1|FEATURES|vanRI|glycopeptide|vanRI	glycopeptide	50.4
TSP-AL-t0-R3	TSP	VATB	YP_002861121|FEATURES|vatB|MLS|vatB	MLS	50.6
TSP-AL-t0-R4	TSP	ABES	NC_010410.6003348.p01|FEATURES|abeS|multidrug|abeS	multidrug	53
TSP-AL-t0-R4	TSP	ADP-RIBOSYLATING_TRANSFERASE_ARR	AF001493.1.orf0.gene.p01|FEATURES|ADP-ribosylating_transferase_arr|rifamycin|ADP-ribosylating_transferase_arr	rifamycin	61.6
TSP-AL-t0-R4	TSP	BACA	EEQ96502|FEATURES|bacA|bacitracin|bacA	bacitracin	57
TSP-AL-t0-R4	TSP	KDPE	NP_415222.1|FEATURES|kdpE|aminoglycoside|kdpE	aminoglycoside	52.9
TSP-AL-t0-R4	TSP	KDPE	NP_415222.1|FEATURES|kdpE|aminoglycoside|kdpE	aminoglycoside	52.9
TSP-AL-t0-R4	TSP	MEXF	CP000675.2.gene2298.p01|FEATURES|mexF|multidrug|mexF	multidrug	55.6
TSP-AL-t0-R4	TSP	RPHA	AIA08936.1|FEATURES|rphA|rifamycin|rphA	rifamycin	67.9
TSP-AL-t0-R4	TSP	RPOB2	BAD59497.1|FEATURES|rpoB2|multidrug|rpoB2	multidrug	72.7
TSP-AL-t0-R4	TSP	RPOB2	BAD59497.1|FEATURES|rpoB2|multidrug|rpoB2	multidrug	62.2
TSP-AL-t0-R4	TSP	TETA(48)	APB03214.1|FEATURES|tetA(48)|tetracycline|tetA(48)	tetracycline	57.8
TSP-AL-t0-R4	TSP	TRUNCATED_PUTATIVE_RESPONSE_REGULATOR_ARLR	NC_002745.3251084.p01|FEATURES|truncated_putative_response_regulator_ArlR|unclassified|truncated_putative_response_regulator_ArlR	unclassified	52.1
TSP-AL-t0-R4	TSP	VANR	AF155139.2.gene2.p01|FEATURES|vanR|glycopeptide|vanR	glycopeptide	50.5
TSP-AL-t0-R4	TSP	VANRI	WP_011461303.1|FEATURES|vanRI|glycopeptide|vanRI	glycopeptide	69.8
TSP-AL-tf-R1	TSP	AAC(6')-I	AB164230.1.gene1.p01|FEATURES|aac(6')-I|aminoglycoside|aac(6')-I	aminoglycoside	53.2
TSP-AL-tf-R1	TSP	ABES	NC_010410.6003348.p01|FEATURES|abeS|multidrug|abeS	multidrug	53
TSP-AL-tf-R1	TSP	ABES	NC_010410.6003348.p01|FEATURES|abeS|multidrug|abeS	multidrug	53.8
TSP-AL-tf-R1	TSP	ABES	NC_010410.6003348.p01|FEATURES|abeS|multidrug|abeS	multidrug	52
TSP-AL-tf-R1	TSP	ABES	NC_010410.6003348.p01|FEATURES|abeS|multidrug|abeS	multidrug	61.7
TSP-AL-tf-R1	TSP	ABES	NC_010410.6003348.p01|FEATURES|abeS|multidrug|abeS	multidrug	63.3
TSP-AL-tf-R1	TSP	ACRB	CAC41009|FEATURES|acrB|multidrug|acrB	multidrug	52.7
TSP-AL-tf-R1	TSP	ACRB	gi:554682892:ref:WP_023182822.1:|FEATURES|acrB|multidrug|acrB	multidrug	55.4
TSP-AL-tf-R1	TSP	ADP-RIBOSYLATING_TRANSFERASE_ARR	AL939114.1.orf1.gene.p01|FEATURES|ADP-ribosylating_transferase_arr|rifamycin|ADP-ribosylating_transferase_arr	rifamycin	66.1
TSP-AL-tf-R1	TSP	ADP-RIBOSYLATING_TRANSFERASE_ARR	AF001493.1.orf0.gene.p01|FEATURES|ADP-ribosylating_transferase_arr|rifamycin|ADP-ribosylating_transferase_arr	rifamycin	77.2
TSP-AL-tf-R1	TSP	ADP-RIBOSYLATING_TRANSFERASE_ARR	AF001493.1.orf0.gene.p01|FEATURES|ADP-ribosylating_transferase_arr|rifamycin|ADP-ribosylating_transferase_arr	rifamycin	60.9
TSP-AL-tf-R1	TSP	ADP-RIBOSYLATING_TRANSFERASE_ARR	AF001493.1.orf0.gene.p01|FEATURES|ADP-ribosylating_transferase_arr|rifamycin|ADP-ribosylating_transferase_arr	rifamycin	54.7
TSP-AL-tf-R1	TSP	ADP-RIBOSYLATING_TRANSFERASE_ARR	AF001493.1.orf0.gene.p01|FEATURES|ADP-ribosylating_transferase_arr|rifamycin|ADP-ribosylating_transferase_arr	rifamycin	53.5
TSP-AL-tf-R1	TSP	ADP-RIBOSYLATING_TRANSFERASE_ARR	AF001493.1.orf0.gene.p01|FEATURES|ADP-ribosylating_transferase_arr|rifamycin|ADP-ribosylating_transferase_arr	rifamycin	53.3
TSP-AL-tf-R1	TSP	ADP-RIBOSYLATING_TRANSFERASE_ARR	AF001493.1.orf0.gene.p01|FEATURES|ADP-ribosylating_transferase_arr|rifamycin|ADP-ribosylating_transferase_arr	rifamycin	52.3
TSP-AL-tf-R1	TSP	ARR-4	ABV26705.1|FEATURES|arr-4|rifamycin|arr-4	rifamycin	55.4
TSP-AL-tf-R1	TSP	ARR-4	ABV26705.1|FEATURES|arr-4|rifamycin|arr-4	rifamycin	57.7
TSP-AL-tf-R1	TSP	BACA	YP_584847|FEATURES|bacA|bacitracin|bacA	bacitracin	60.9
TSP-AL-tf-R1	TSP	BACA	CAJ93947|FEATURES|bacA|bacitracin|bacA	bacitracin	61.9
TSP-AL-tf-R1	TSP	BACA	YP_001898234|FEATURES|bacA|bacitracin|bacA	bacitracin	61.5
TSP-AL-tf-R1	TSP	BACA	EEQ96502|FEATURES|bacA|bacitracin|bacA	bacitracin	60.4
TSP-AL-tf-R1	TSP	CLASS_B	AAP69912|FEATURES|class_B|beta-lactam|class_B	beta-lactam	56.7
TSP-AL-tf-R1	TSP	DFRA3	AAA25550.1|FEATURES|dfrA3|diaminopyrimidine|dfrA3	diaminopyrimidine	50.6
TSP-AL-tf-R1	TSP	DFRA3	AAA25550.1|FEATURES|dfrA3|diaminopyrimidine|dfrA3	diaminopyrimidine	50.9
TSP-AL-tf-R1	TSP	EFRB	CDO61516.1|FEATURES|efrB|multidrug|efrB	multidrug	51.2
TSP-AL-tf-R1	TSP	EFRB	CDO61516.1|FEATURES|efrB|multidrug|efrB	multidrug	50.9
TSP-AL-tf-R1	TSP	EFRB	CDO61516.1|FEATURES|efrB|multidrug|efrB	multidrug	54.6
TSP-AL-tf-R1	TSP	EFRB	CDO61516.1|FEATURES|efrB|multidrug|efrB	multidrug	50.1
TSP-AL-tf-R1	TSP	EFRB	CDO61516.1|FEATURES|efrB|multidrug|efrB	multidrug	50.7
TSP-AL-tf-R1	TSP	GOLS	NP_459349.1|FEATURES|golS|multidrug|golS	multidrug	52.8
TSP-AL-tf-R1	TSP	KASUGAMYCIN_RESISTANCE_PROTEIN_KSGA	A7FMC1|FEATURES|kasugamycin_resistance_protein_ksgA|aminoglycoside|kasugamycin_resistance_protein_ksgA	aminoglycoside	51.3
TSP-AL-tf-R1	TSP	KDPE	NP_415222.1|FEATURES|kdpE|aminoglycoside|kdpE	aminoglycoside	51.9
TSP-AL-tf-R1	TSP	KDPE	NP_415222.1|FEATURES|kdpE|aminoglycoside|kdpE	aminoglycoside	53
TSP-AL-tf-R1	TSP	KDPE	NP_415222.1|FEATURES|kdpE|aminoglycoside|kdpE	aminoglycoside	63.9
TSP-AL-tf-R1	TSP	LLMA_23S_RIBOSOMAL_RNA_METHYLTRANSFERASE	APB03216.1|FEATURES|LlmA_23S_ribosomal_RNA_methyltransferase|MLS|LlmA_23S_ribosomal_RNA_methyltransferase	MLS	57.2
TSP-AL-tf-R1	TSP	LMRD	ABF66027.1|FEATURES|lmrD|MLS|lmrD	MLS	51.8
TSP-AL-tf-R1	TSP	LRA	EU408359.1.gene3.p01|FEATURES|LRA-19|beta-lactam|LRA	beta-lactam	50.2
TSP-AL-tf-R1	TSP	MDTB	CP001918.1.gene3440.p01|FEATURES|mdtB|multidrug|mdtB	multidrug	59.3
TSP-AL-tf-R1	TSP	MEXE	YP_001175678|FEATURES|mexE|multidrug|mexE	multidrug	53.9
TSP-AL-tf-R1	TSP	MEXF	gi:769989475:ref:WP_045105425.1:|FEATURES|mexF|multidrug|mexF	multidrug	52.8
TSP-AL-tf-R1	TSP	MEXF	CP000675.2.gene2298.p01|FEATURES|mexF|multidrug|mexF	multidrug	55.7
TSP-AL-tf-R1	TSP	MEXF	CP000675.2.gene2298.p01|FEATURES|mexF|multidrug|mexF	multidrug	53.1
TSP-AL-tf-R1	TSP	MEXW	YP_001266290|FEATURES|mexW|multidrug|mexW	multidrug	51.2
TSP-AL-tf-R1	TSP	MTRA	CCP46065.1|FEATURES|mtrA|multidrug|mtrA	multidrug	77.2
TSP-AL-tf-R1	TSP	MTRA	CCP46065.1|FEATURES|mtrA|multidrug|mtrA	multidrug	51.8
TSP-AL-tf-R1	TSP	MTRA	CCP46065.1|FEATURES|mtrA|multidrug|mtrA	multidrug	55.2
TSP-AL-tf-R1	TSP	MTRA	CCP46065.1|FEATURES|mtrA|multidrug|mtrA	multidrug	51.9
TSP-AL-tf-R1	TSP	MTRA	CCP46065.1|FEATURES|mtrA|multidrug|mtrA	multidrug	70.2
TSP-AL-tf-R1	TSP	MTRA	CCP46065.1|FEATURES|mtrA|multidrug|mtrA	multidrug	52.7
TSP-AL-tf-R1	TSP	MTRA	CCP46065.1|FEATURES|mtrA|multidrug|mtrA	multidrug	78.7
TSP-AL-tf-R1	TSP	MTRA	CCP46065.1|FEATURES|mtrA|multidrug|mtrA	multidrug	51.6
TSP-AL-tf-R1	TSP	MTRA	CCP46065.1|FEATURES|mtrA|multidrug|mtrA	multidrug	53.3
TSP-AL-tf-R1	TSP	MULTIDRUG_ABC_TRANSPORTER	gi:944009777:ref:WP_055601444.1:|FEATURES|multidrug_ABC_transporter|multidrug|multidrug_ABC_transporter	multidrug	52.5
TSP-AL-tf-R1	TSP	MULTIDRUG_ABC_TRANSPORTER	gi:664579989:ref:WP_031094015.1:|FEATURES|multidrug_ABC_transporter|multidrug|multidrug_ABC_transporter	multidrug	59.5
TSP-AL-tf-R1	TSP	MULTIDRUG_ABC_TRANSPORTER	gi:944009777:ref:WP_055601444.1:|FEATURES|multidrug_ABC_transporter|multidrug|multidrug_ABC_transporter	multidrug	61.2
TSP-AL-tf-R1	TSP	OMPR	NC_008702.1.4607594.p01|FEATURES|ompR|multidrug|ompR	multidrug	51
TSP-AL-tf-R1	TSP	OMPR	gi:909830386:gb:AKU13184.1:|FEATURES|ompR|multidrug|ompR	multidrug	54
TSP-AL-tf-R1	TSP	OMPR	gi:909830386:gb:AKU13184.1:|FEATURES|ompR|multidrug|ompR	multidrug	52.4
TSP-AL-tf-R1	TSP	OMPR	gi:909830386:gb:AKU13184.1:|FEATURES|ompR|multidrug|ompR	multidrug	53.9
TSP-AL-tf-R1	TSP	OMPR	gi:909830386:gb:AKU13184.1:|FEATURES|ompR|multidrug|ompR	multidrug	59.9
TSP-AL-tf-R1	TSP	OMPR	gi:909830386:gb:AKU13184.1:|FEATURES|ompR|multidrug|ompR	multidrug	60.1
TSP-AL-tf-R1	TSP	OMPR	NC_008702.1.4607594.p01|FEATURES|ompR|multidrug|ompR	multidrug	51.9
TSP-AL-tf-R1	TSP	OMPR	gi:507097545:ref:WP_016168184.1:|FEATURES|ompR|multidrug|ompR	multidrug	50.9
TSP-AL-tf-R1	TSP	OMPR	NC_008702.1.4607594.p01|FEATURES|ompR|multidrug|ompR	multidrug	51.5
TSP-AL-tf-R1	TSP	OMPR	NC_008702.1.4607594.p01|FEATURES|ompR|multidrug|ompR	multidrug	53.2
TSP-AL-tf-R1	TSP	OPRM	NC_008702.1.4606278.p01|FEATURES|oprM|multidrug|oprM	multidrug	55.5
TSP-AL-tf-R1	TSP	OPRM	NC_008702.1.4606278.p01|FEATURES|oprM|multidrug|oprM	multidrug	53.7
TSP-AL-tf-R1	TSP	OPRM	NC_008702.1.4607681.p01|FEATURES|oprM|multidrug|oprM	multidrug	50.1
TSP-AL-tf-R1	TSP	PMRF	AAC75314.1|FEATURES|PmrF|peptide|PmrF	peptide	50.3
TSP-AL-tf-R1	TSP	PMRF	AAC75314.1|FEATURES|PmrF|peptide|PmrF	peptide	50.5
TSP-AL-tf-R1	TSP	PMRF	AAC75314.1|FEATURES|PmrF|peptide|PmrF	peptide	52.2
TSP-AL-tf-R1	TSP	PMRF	AAC75314.1|FEATURES|PmrF|peptide|PmrF	peptide	51
TSP-AL-tf-R1	TSP	PUROMYCIN_RESISTANCE_PROTEIN	P42670|FEATURES|puromycin_resistance_protein|nucleoside|puromycin_resistance_protein	nucleoside	50.7
TSP-AL-tf-R1	TSP	PUROMYCIN_RESISTANCE_PROTEIN	P42670|FEATURES|puromycin_resistance_protein|nucleoside|puromycin_resistance_protein	nucleoside	50.3
TSP-AL-tf-R1	TSP	ROSA	ZP_04612558|FEATURES|rosA|fosmidomycin|rosA	fosmidomycin	66.3
TSP-AL-tf-R1	TSP	ROSA	ZP_04623896|FEATURES|rosA|fosmidomycin|rosA	fosmidomycin	59.3
TSP-AL-tf-R1	TSP	ROSA	YP_001477378|FEATURES|rosA|fosmidomycin|rosA	fosmidomycin	60.2
TSP-AL-tf-R1	TSP	RPOB2	BAD59497.1|FEATURES|rpoB2|multidrug|rpoB2	multidrug	76.1
TSP-AL-tf-R1	TSP	RPOB2	BAD59497.1|FEATURES|rpoB2|multidrug|rpoB2	multidrug	62
TSP-AL-tf-R1	TSP	RPOB2	BAD59497.1|FEATURES|rpoB2|multidrug|rpoB2	multidrug	71.5
TSP-AL-tf-R1	TSP	RPOB2	BAD59497.1|FEATURES|rpoB2|multidrug|rpoB2	multidrug	73.2
TSP-AL-tf-R1	TSP	TETA(48)	APB03214.1|FEATURES|tetA(48)|tetracycline|tetA(48)	tetracycline	54.7
TSP-AL-tf-R1	TSP	TETA(48)	APB03214.1|FEATURES|tetA(48)|tetracycline|tetA(48)	tetracycline	57.5
TSP-AL-tf-R1	TSP	TETA(48)	APB03214.1|FEATURES|tetA(48)|tetracycline|tetA(48)	tetracycline	52.7
TSP-AL-tf-R1	TSP	TETA(48)	APB03214.1|FEATURES|tetA(48)|tetracycline|tetA(48)	tetracycline	51.4
TSP-AL-tf-R1	TSP	TETA(48)	APB03214.1|FEATURES|tetA(48)|tetracycline|tetA(48)	tetracycline	52.1
TSP-AL-tf-R1	TSP	TETA(48)	APB03214.1|FEATURES|tetA(48)|tetracycline|tetA(48)	tetracycline	54.2
TSP-AL-tf-R1	TSP	TETA(48)	APB03214.1|FEATURES|tetA(48)|tetracycline|tetA(48)	tetracycline	58.6
TSP-AL-tf-R1	TSP	TETA(48)	APB03214.1|FEATURES|tetA(48)|tetracycline|tetA(48)	tetracycline	54.5
TSP-AL-tf-R1	TSP	TRIC	NP_248848.1|FEATURES|TriC|triclosan|TriC	triclosan	55.4
[truncated: 3,884 more rows]

## Sheet: Table S5
Table S5. Genes identified by ABRicate.
Sample	Site	Gene Abbreviation	Gene Name	Reference Database	Drug Class	Sequence Identity
P2-t2-R4	CPT	(Bla)blaOXA-60	(Bla)blaOXA-60	argannot	beta-lactamase	91.8
P2-t0-R1	CPT	RbpA	RNA-polymerase binding protein which confers resistance to rifampin.	card	rifamycin	84.11
P1-t2-R2	CPT	RPH	Drugs:Rifampin:Rifampin_phosphotransferase:RPH	megares	rifamycin	82.98
P4-t0-R1	CPT	RBPA	Drugs:Rifampin:RNA-polymerase_binding_protein:RBPA	megares	rifamycin	83.61
P4-t0-R3	CPT	(Tet)Tet(53)	(Tet)Tet(53)	argannot	tetracycline	85.99
P4-t0-R3	CPT	vanRO	vanRO is a vanR variant found in the vanO gene cluster	card	glycopeptide	82.46
P5-t1-R4	CPT	vanR-I	VanI-type vancomycin resistance DNA-binding response regulator VanR	ncbi	glycopeptide	84.19
P4-t1-R4	CPT	tet(53)_1	tet(53)	resfinder	tetracycline	86.13
CRRELSP-AL-t0-R3	CSP	RBPA	Drugs:Rifampin:RNA-polymerase_binding_protein:RBPA	megares	rifamycin	86.39
CRRELSP-PF-t0-R2	CSP	ARNA	Drugs:Cationic_antimicrobial_peptides:Polymyxin_B_resistance_regulator:ARNA	megares	polymyxin	80.7
CRRELSP-PF-t0-R2	CSP	EMHC	Multi-compound:Drug_and_biocide_resistance:Drug_and_biocide_RND_efflux_pumps:EMHC	megares	multi-drug resistance	80.2
CRRELSP-PF-t0-R2	CSP	MEXF	Multi-compound:Drug_and_biocide_resistance:Drug_and_biocide_RND_efflux_pumps:MEXF	megares	multi-drug resistance	84.96
TKSP-AL-t0-R1	TSP	RBPA	Drugs:Rifampin:RNA-polymerase_binding_protein:RBPA	megares	rifamycin	86.19
TKSP-AL-tf-R1	TSP	cpt	chloramphenicol phosphotransferase CPT	ncbi	amphenicol	89.08
TKSP-AL-tf-R1	TSP	RBPA	Drugs:Rifampin:RNA-polymerase_binding_protein:RBPA	megares	rifamycin	89.12
TKSP-AL-tf-R1	TSP	RBPA	Drugs:Rifampin:RNA-polymerase_binding_protein:RBPA	megares	rifamycin	82.67
TKSP-TZ-tf-R2	TSP	cpt	chloramphenicol phosphotransferase CPT	ncbi	amphenicol	88.89
plotC-72-76-NA.contigs	SSP	blaBJP	BJP family subclass B3 metallo-beta-lactamase	ncbi	beta-lactamase	86.12
plotC5-10-20-4.contigs	SSP	blaBJP	BJP family subclass B3 metallo-beta-lactamase	ncbi	beta-lactamase	86.01
plotC3-20-30-NA.contigs	SSP	blaBJP	BJP family subclass B3 metallo-beta-lactamase	ncbi	beta-lactamase	85.89
plotC3-10-20-NA.contigs	SSP	cpt	chloramphenicol phosphotransferase CPT	ncbi	amphenicol	83.72
plotC5-20-30-NA.contigs	SSP	cpt	chloramphenicol phosphotransferase CPT	ncbi	amphenicol	85.97
plotC3-36-40-15.contigs	SSP	cpt	chloramphenicol phosphotransferase CPT	ncbi	amphenicol	86.36
plotC5-49-60-15.contigs	SSP	vanX-Sc	D-Ala-D-Ala dipeptidase VanX-Sc	ncbi	glycopeptide	80.13
plotC3-10-20-NA.contigs	SSP	vanX-Sc	D-Ala-D-Ala dipeptidase VanX-Sc	ncbi	glycopeptide	80.46
plotC3-10-20-NA.contigs	SSP	vanX-Sc	D-Ala-D-Ala dipeptidase VanX-Sc	ncbi	glycopeptide	80.37
plotC5-49-60-15.contigs	SSP	vanX-Sc	D-Ala-D-Ala dipeptidase VanX-Sc	ncbi	glycopeptide	80.2
plot5-50-60-15.contigs	SSP	ARNA	Drugs:Cationic_antimicrobial_peptides:Polymyxin_B_resistance_regulator:ARNA	megares	polymyxin	80.18
plotC5-10-20-15.contigs	SSP	ARNA	Drugs:Cationic_antimicrobial_peptides:Polymyxin_B_resistance_regulator:ARNA	megares	polymyxin	80.16
plot5-0-10-NA.contigs	SSP	MTRAD	Drugs:Multi-drug_resistance:Multi-drug_RND_efflux_regulator:MTRAD	megares	multi-drug resistance	88.79
plot5-0-10-NA.contigs	SSP	RBPA	Drugs:Rifampin:RNA-polymerase_binding_protein:RBPA	megares	rifamycin	84.73
plotC5-60-70-NA.contigs	SSP	RBPA	Drugs:Rifampin:RNA-polymerase_binding_protein:RBPA	megares	rifamycin	85.44
plot5-0-10-NA.contigs	SSP	RBPA	Drugs:Rifampin:RNA-polymerase_binding_protein:RBPA	megares	rifamycin	84.59
plotC5-49-60-15.contigs	SSP	erm(37)_1	erm(37)	resfinder	macrolide	83.11
plotC3-50-58-NA.contigs	SSP	vanZ-A	glycopeptide resistance protein VanZ-A	ncbi	glycopeptide	85.13
plot5-41-50-NA.contigs	SSP	NORM	Multi-compound:Drug_and_biocide_resistance:Drug_and_biocide_MATE_efflux_pumps:NORM	megares	multi-drug resistance	80.43
plotC-10-20-15.contigs	SSP	CEOB	Multi-compound:Drug_and_biocide_resistance:Drug_and_biocide_RND_efflux_pumps:CEOB	megares	multi-drug resistance	81.43
plot5-41-50-NA.contigs	SSP	CEOB	Multi-compound:Drug_and_biocide_resistance:Drug_and_biocide_RND_efflux_pumps:CEOB	megares	multi-drug resistance	83.64
plotC-39-50-NA.contigs	SSP	CEOB	Multi-compound:Drug_and_biocide_resistance:Drug_and_biocide_RND_efflux_pumps:CEOB	megares	multi-drug resistance	83.46
plot5-41-50-NA.contigs	SSP	CEOB	Multi-compound:Drug_and_biocide_resistance:Drug_and_biocide_RND_efflux_pumps:CEOB	megares	multi-drug resistance	83.29
plotC5-70-78-4.contigs	SSP	CEOB	Multi-compound:Drug_and_biocide_resistance:Drug_and_biocide_RND_efflux_pumps:CEOB	megares	multi-drug resistance	81.07
plotC5-70-78-4.contigs	SSP	CEOB	Multi-compound:Drug_and_biocide_resistance:Drug_and_biocide_RND_efflux_pumps:CEOB	megares	multi-drug resistance	81.05
plotC-39-50-NA.contigs	SSP	CEOB	Multi-compound:Drug_and_biocide_resistance:Drug_and_biocide_RND_efflux_pumps:CEOB	megares	multi-drug resistance	83.61
plotC5-10-20-15.contigs	SSP	EMHC	Multi-compound:Drug_and_biocide_resistance:Drug_and_biocide_RND_efflux_pumps:EMHC	megares	multi-drug resistance	80.36
plotC5-10-20-15.contigs	SSP	MEXF	Multi-compound:Drug_and_biocide_resistance:Drug_and_biocide_RND_efflux_pumps:MEXF	megares	multi-drug resistance	83.79
plot5-0-10-NA.contigs	SSP	RbpA	RNA-polymerase binding protein which confers resistance to rifampin.	card	rifamycin	88.99
plot5-10-20-15.contigs	SSP	vanR-O	VanO-type vancomycin resistance response regulator transcription factor VanR	ncbi	glycopeptide	83.13
plotC3-36-40-15.contigs	SSP	vanR-O	VanO-type vancomycin resistance response regulator transcription factor VanR	ncbi	glycopeptide	87.07
plotC3-10-20-NA.contigs	SSP	vanR-O	VanO-type vancomycin resistance response regulator transcription factor VanR	ncbi	glycopeptide	87.19
plotC3-36-40-15.contigs	SSP	vanR-O	VanO-type vancomycin resistance response regulator transcription factor VanR	ncbi	glycopeptide	82.52
plotC3-10-20-NA.contigs	SSP	vanR-O	VanO-type vancomycin resistance response regulator transcription factor VanR	ncbi	glycopeptide	85.91
plotC3-10-20-NA.contigs	SSP	vanR-O	VanO-type vancomycin resistance response regulator transcription factor VanR	ncbi	glycopeptide	83.51
plotC-30-39-15.contigs	SSP	vanR-O	VanO-type vancomycin resistance response regulator transcription factor VanR	ncbi	glycopeptide	84.58
plotC3-10-20-15.contigs	SSP	vanR-O	VanO-type vancomycin resistance response regulator transcription factor VanR	ncbi	glycopeptide	82.32
plotC-30-39-15.contigs	SSP	vanR-O	VanO-type vancomycin resistance response regulator transcription factor VanR	ncbi	glycopeptide	84.56
plotC-50-60-NA.contigs	SSP	vanR-O	VanO-type vancomycin resistance response regulator transcription factor VanR	ncbi	glycopeptide	84.16
plotC3-36-40-15.contigs	SSP	vanR-O	VanO-type vancomycin resistance response regulator transcription factor VanR	ncbi	glycopeptide	81.43
plot5-10-20-15.contigs	SSP	vanR-O	VanO-type vancomycin resistance response regulator transcription factor VanR	ncbi	glycopeptide	84.12
plotC-30-39-15.contigs	SSP	vanR-O	VanO-type vancomycin resistance response regulator transcription factor VanR	ncbi	glycopeptide	82.87
plotC-60-72-NA.contigs	SSP	vanR-O	VanO-type vancomycin resistance response regulator transcription factor VanR	ncbi	glycopeptide	85.29
plot5-30-41-15.contigs	SSP	vanR-O	VanO-type vancomycin resistance response regulator transcription factor VanR	ncbi	glycopeptide	85.37
plotC3-0-10-NA.contigs	SSP	vanR-O	VanO-type vancomycin resistance response regulator transcription factor VanR	ncbi	glycopeptide	83.88
plotC5-49-60-15.contigs	SSP	vanR-O	VanO-type vancomycin resistance response regulator transcription factor VanR	ncbi	glycopeptide	83.39
plotC5-49-60-15.contigs	SSP	vanR-O	VanO-type vancomycin resistance response regulator transcription factor VanR	ncbi	glycopeptide	83.84
plotC-50-60-15.contigs	SSP	vanSO	vanSO is a vanS variant found in the vanO gene cluster	card	glycopeptide	80.88
plot5-10-20-15.contigs	SSP	vanSO	vanSO is a vanS variant found in the vanO gene cluster	card	glycopeptide	81.31

## Sheet: Table S6
Table S6. Soil properties. * Based on loss on ignition measurements for CPT.
Site	Depth	pH Range	C %	N %
CPT	NA	5.69 to 7.05	5.1±0.02	NA
TSP	AL	4.15±0.037	21.31±0.98	1.16±0.075
TSP	TZ	4.50±0.20	14.48±0.30	0.58±0.010
TSP	PF	4.27±0.094	12.00±0.65	0.60±0.031
CSP	AL	3.90±0.032	7.53±0.18	0.30±0.0025
CSP	TZ	4.50±0.20	2.53±0.033	0.14±0.0050
CSP	PF	4.075±0.027	4.07±0.13	0.19±0.0029
SSP	AL	4.1	40	1
SSP	TZ	4.6	25	0.9
SSP	PF	4.6	20	0.9

## Sheet: Table S7
Table S7. Relative abundances of ARG classes
		RPKM detected by ABRicate				RPKM detected by DeepARG
Sample Name	Site	beta-lactamase	glycopeptide	rifamycin	tetracycline	MLS	aminoglycoside	bacitracin	beta-lactam	diaminopyrimidine	fluoroquinolone	fosfomycin	fosmidomycin	glycopeptide	multidrug	nucleoside	peptide	phenicol	pleuromutilin	rifamycin	sulfonamide	tetracenomycin_C	tetracycline	triclosan	unclassified
P1-t0-R1	CPT	0	0.673747	0.203821	0.389341	2.65869	8.85062	9.29141	1.01498	1.43549	0.571321	0	8.41371	23.1643	26.9009	0.009659	4.1674	0.021348	0.224149	4.88386	0.341078	0	7.91748	0.047044	7.68651
P1-t0-R2	CPT	0	0.302473	1.94954	0.199462	2.73411	13.0868	9.35152	0.717602	1.08637	0.801433	0	7.00361	20.6471	26.8791	0	4.04628	0.021652	0	5.41031	0.38852	0	7.3255	0	11.8258
P1-t0-R3	CPT	0	0.43213	0.148732	0.117383	2.31623	8.95482	11.1495	1.09996	1.53596	0.325493	0	6.48531	19.3318	26.5295	0	3.00703	0.046401	0.069601	4.57233	0.643759	0	5.62853	0	5.29736
P1-t1-R1	CPT	0	0	0	0.219298	0	0.229014	0.391541	0	0	0	0	5.65478	2.81694	5.35404	0	0	0	0.608138	1.15789	0	0	0.712001	0	0.665059
P1-t1-R2	CPT	0	0	0	0	0.049507	0.240092	0.311583	0	0.049675	0.158918	0	0.210814	0.699025	0.936088	0	0	0	0	0.668423	0.05475	0	0.090401	0	0.089921
P1-t1-R3	CPT	0	0	0	0	0	0	1.90632	0	0	0	0	1.18346	24.5401	2.97639	0	0	0	0	0	0.644968	0	5.24141	0	9.38059
P1-t1-R4	CPT	0	0.17107	0.706551	0.487771	1.89721	12.8281	33.657	2.99678	3.5436	3.83746	0.046674	17.8426	55.2176	63.9341	0	0.076923	0.260171	0.661278	12.6858	1.73314	0.084615	15.8924	0	17.6157
P1-t2-R1	CPT	0	0.088039	1.52266	0.570535	19.2558	10.4769	23.5437	4.33996	2.0988	10.3424	0	10.6743	36.249	93.0362	0	0.190132	0.288243	0.884672	42.4507	1.78325	0	9.06054	0.187491	18.1203
P1-t2-R2	CPT	0	0.319512	8.64839	0.153925	10.1964	18.4246	26.6946	3.70645	3.06559	2.27868	0	23.2842	52.1971	96.3376	0	0.246438	0.078418	1.94085	11.5922	0.855996	0.067731	28.802	0	15.1405
P1-t2-R3	CPT	0	0.126447	0.440649	0.879089	3.70908	15.5797	22.4947	0.816837	4.81178	2.05367	0	18.1741	42.7861	53.1535	0.1259	0.631244	0.162929	0.549886	7.97747	1.55363	0.046908	16.8007	0	13.9586
P1-t2-R4	CPT	0	0.356219	0.414819	0.510608	3.25196	18.8037	22.8362	1.06942	4.19468	3.36123	0	17.272	43.433	58.8042	0.035556	0.363895	0.06902	1.24236	9.04646	1.15937	0.026495	17.7041	0	16.4929
P2-t0-R1	CPT	0	0.147328	1.93209	0.195689	1.66986	8.74539	16.7331	0.952982	2.56471	1.12185	0	13.8115	57.5262	34.1381	0.097794	0.132572	0	0.047459	11.2575	3.32675	0.655848	9.73494	0	5.77785
P2-t0-R2	CPT	0	0.393848	0.711138	0.181789	1.52656	4.67533	5.39422	1.4796	0.978814	0.626936	0.040296	6.37244	12.6884	17.1255	0	0.02658	0.040296	0.142729	3.68039	0.382036	0	3.62737	0	3.76725
P2-t0-R3	CPT	0	0.121435	0.438014	0.024182	0.435585	3.03634	3.25569	0.169626	0.442304	0.168694	0	4.25943	30.0639	12.5489	0.034545	0.098331	0	0	2.52976	1.69094	0.051484	2.39181	0	1.63393
P2-t1-R1	CPT	0	0.139291	0.680978	0.234738	1.1553	14.7873	22.3961	5.53625	0.953624	1.26986	0.299897	12.0715	34.8401	50.8794	0	0	0.95967	0.127202	6.95649	7.07549	0	3.9109	0.156057	13.8307
P2-t1-R2	CPT	0	0	0.526641	0	1.10493	17.6826	30.2151	1.8893	0.997789	1.29659	0.318073	10.0567	29.9272	49.5774	0	0	0.238555	0.337277	8.60061	6.63847	0	2.22166	0	17.2334
P2-t1-R3	CPT	0	0.246579	0.324696	0.134603	0.78522	12.3037	30.5541	2.79468	0.598627	0.675671	0.453003	17.8155	37.4168	78.0669	0	0	0.906006	0.087337	13.1274	5.96503	0	3.04843	0	35.1717
P2-t1-R4	CPT	0	0.319054	0.329438	0	0.541718	28.4552	83.7619	1.23634	0.891898	0.47514	0	35.8125	59.1043	177.565	0	0	0.522295	0.276915	34.2445	3.81698	0	2.06234	0	88.9299
P2-t2-R1	CPT	0.041695	0.414408	0.643916	0.123184	1.29405	17.726	28.1907	4.68354	2.06123	1.34357	0.527637	12.6289	40.5678	52.6647	0	0.248602	1.39447	0.839242	6.97141	6.05451	0	4.66006	0	19.4408
P2-t2-R2	CPT	0	0.091532	1.33304	0.215553	0.902974	13.1712	26.4414	3.16769	1.56598	1.18492	0.861574	7.09534	31.8368	48.9955	0	0	0.674276	0.317772	7.42473	6.343	0	3.29118	0.097465	17.0323
P2-t2-R3	CPT	0.076602	0	0.764296	0.140256	1.33269	14.6077	26.5148	4.76277	1.55884	0.860596	1.38482	10.6456	33.5261	51.6659	0	0.091346	0.796275	0.40382	8.56434	9.17223	0	3.54846	0	16.8656
P2-t2-R4	CPT	0.415403	0.157405	0.585641	0.155583	1.08883	16.8598	32.4442	4.87964	2.05851	0.676732	0.686238	13.0143	42.8447	64.9468	0	0.034163	0.776873	0.480537	11.0687	6.8772	0.023473	4.4363	0.101065	25.0777
P3-t0-R1	CPT	0	0.396148	0.221015	0.024561	0.881438	4.8	5.93479	2.56248	0.3648	0.710775	0.020919	9.68366	15.9931	22.6005	1.8831	0.058635	0	0	3.63125	0.217614	0	7.84189	0	5.59482
P3-t0-R2	CPT	0	0.277773	0.625457	0.067556	0.912324	5.14844	7.48923	2.5377	0.634578	0.813425	0	11.163	19.1071	23.6053	1.50856	0.259001	0	0	3.25895	0.223174	0	9.58107	0	5.52533
P3-t0-R3	CPT	0	0.397759	0.310811	0	1.22709	5.20571	8.07104	1.81116	0.804752	0.649868	0	9.12116	19.0351	24.329	1.45213	0.190891	0	0	4.73078	0.380426	0	8.95443	0	6.55964
P3-t1-R1	CPT	0	0.42971	0.221848	1.11984	0.975732	14.9861	27.6524	2.62569	2.76075	1.29107	0.05862	12.2067	48.2383	56.3398	0	0.541341	0.17586	0	23.6576	3.00935	0	9.53679	0.305041	16.9384
P3-t1-R2	CPT	0	0.105169	0.810795	0.143638	1.08354	14.2262	17.3582	3.63922	1.11901	1.33027	0.086081	13.9364	35.729	46.8431	0	0.227125	0.516486	0.365114	7.97552	3.66043	0	3.53942	0	11.8207
P3-t1-R3	CPT	0	0.568459	0.673509	0.144072	1.56258	15.1639	20.0011	3.69572	0.918657	0.607735	0	14.0198	40.0281	53.6756	0.102909	0.111605	0.296092	0.403674	9.17138	4.40819	0	4.30808	0.220111	14.4074
P3-t1-R4	CPT	0	0.322345	0.946946	0.211702	1.61073	18.2808	19.7239	5.03925	1.40692	0.694577	0.263841	14.4793	42.4055	53.9669	0	0.198899	0.4523	0.639478	9.79072	3.96059	0	4.47951	0	15.6042
P3-t2-R1	CPT	0	0.094432	0.390022	0.120999	1.5498	15.5872	23.4534	4.80756	1.35026	1.17942	0.270526	18.9855	46.1744	62.9272	0	0.305907	0.502405	0.614699	10.43	5.41423	0	5.52888	0	19.6959
P3-t2-R2	CPT	0	0	0.365553	0.197399	1.73998	16.2493	25.8445	5.358	0.367201	1.11959	0.23182	19.5357	42.5971	63.3111	0	0	0.463641	0.737451	11.3139	6.10511	0	5.61582	0	16.9771
P3-t2-R3	CPT	0	0.349933	0.406488	0.854559	1.73341	16.0773	25.7462	4.65879	3.80181	0.568814	0.322225	12.0683	46.9318	62.474	0	0.188931	0.393831	0	37.5443	2.26197	0.129814	9.67158	0.186307	22.3615
P3-t2-R4	CPT	0	0.090826	0.864482	0.266965	1.51971	18.3959	21.0784	4.99792	1.78582	1.24013	0.167268	15.8181	43.6968	54.1268	0	0.073556	0.278781	0.374443	9.65236	4.835	0	5.20755	0.048356	17.1757
P4-t0-R1	CPT	0	1.67509	0.787474	0.803257	2.04017	11.9951	25.7786	1.03819	9.79454	1.48894	0	36.1006	43.2559	60.9221	0	0.917001	0.073381	0.045815	25.4713	0.326785	0.023449	16.0446	0	12.0326
P4-t0-R2	CPT	0	0.46763	0.490562	0.274323	0.588527	3.50808	6.93799	0.421633	1.23628	0.595211	0	8.34859	18.3209	20.8603	0.76394	0.50042	0	0	9.37979	0.127583	0.029276	3.94642	0	2.3754
P4-t0-R3	CPT	0	2.03207	0.498542	1.86265	1.92861	16.6497	26.6349	0.85458	7.50542	0.711438	0	47.8291	31.8145	69.0124	0	0.600349	0.537377	0	13.6549	0.307706	0	12.5471	0	9.9664
P4-t1-R1	CPT	0	0	0.049172	0	0.375105	3.52671	5.06867	0	1.87352	0.189664	0	7.68114	11.5128	11.2119	0	0	0	0.184085	4.94983	0.287428	0.14133	1.37555	0	2.88992
P4-t1-R2	CPT	0	0	0	0	0	0	0	0	1.7641	0	0	4.51051	1.89898	3.79796	0	0	0	0	0	0	0	0	0	0
P4-t1-R3	CPT	0	0	0	0	0	4.59283	2.34252	0	0	0	0	1.88681	25.6122	5.36121	0	0	0	0	0	3.69004	0	1.66104	0	1.83341
P4-t1-R4	CPT	0	1.27283	0.633659	3.98446	2.77405	22.1912	17.1824	0.422232	5.15284	0.800502	0	24.1349	36.6997	96.4146	0	0	2.92868	0	7.35102	0.825646	0	14.4715	0	13.2351
P4-t2-R1	CPT	0	1.78802	0.883853	1.18302	0.651207	10.557	15.1948	0.134118	6.02604	1.85484	0	39.6707	56.899	59.9976	3.72266	0.143557	0.045708	0.308527	31.6656	0.754318	1.65808	18.0896	0	7.29544
P4-t2-R2	CPT	0	0.760532	1.4614	0.522828	2.19019	14.1953	20.2429	0.22674	4.31358	0.321263	0	29.3052	47.8557	58.3227	0.194156	0.359599	0.309906	0	18.0789	1.31606	2.14135	25.5589	0	24.2949
P4-t2-R3	CPT	0	0.177493	1.38251	1.39765	11.6286	13.8215	10.8878	0.516806	4.82309	0.398111	0	10.9209	30.5004	91.5999	0	0.119717	1.60092	0	6.51415	0.937368	0	14.8612	0	10.6952
P4-t2-R4	CPT	0	1.3173	1.45733	0.771066	4.87552	12.6726	14.8714	0.79612	4.77242	0.721093	0	22.8764	51.9843	69.4747	0.082287	0.101603	0.222274	0.18186	10.0405	4.17641	0.418865	21.5448	0	14.544
P5-t0-R1	CPT	0	0.243522	0.774516	0.076752	1.19463	7.10929	16.1513	1.09835	1.09913	0.19556	0.488935	4.60233	20.6434	32.5435	0	0.256581	0.873273	0.342713	4.77459	6.5281	0	2.38712	0.123934	10.6884
P5-t0-R2	CPT	0	0.424729	0.791383	0.165848	1.27466	7.66425	17.5264	1.27628	1.00539	0.230243	0.473588	5.776	23.7982	34.8826	0	0.223136	0.794952	0.257468	6.09364	7.02145	0	2.83178	0.264044	10.624
P5-t0-R3	CPT	0	0.381161	0.786044	0.098269	1.58719	6.83572	13.3613	0.630693	0.551555	0.016291	0.365194	3.74783	20.5135	30.0191	0.058476	0.306859	0.629392	0.034176	3.80308	5.43386	0	2.79335	0	9.07348
P5-t1-R1	CPT	0	1.93024	0.656378	0	3.12206	15.2615	32.4255	0.726956	0.63685	0.338058	1.44388	4.56249	35.2837	58.8468	0	0.242267	1.16305	2.58339	12.6169	15.5671	0	4.12436	0	18.2289
P5-t1-R2	CPT	0	0.425075	0.264784	0	2.50104	12.2212	27.8238	1.48649	1.49996	0.074565	1.01949	7.71476	37.1375	50.4952	0	0.316463	1.85908	0.508728	7.81447	11.7918	0	3.80989	0	16.2858
P5-t1-R3	CPT	0	0.155051	0.705128	0.313557	2.16051	5.81898	18.4851	0.768635	0.534507	0.249042	1.1949	4.07787	26.2341	49.3914	0.071335	0.616563	1.86944	1.17523	6.71086	14.3185	0	3.7418	0.347428	21.1457
P5-t1-R4	CPT	0	4.64484	0.798881	0.062956	2.86637	35.7232	38.3813	1.40858	1.22819	0.246418	0.961149	14.3904	38.4812	84.2265	0	0.438921	1.10902	1.24567	22.4633	10.7768	0	4.47172	0	28.158
P5-t2-R1	CPT	0	0.581722	0.679214	0.394067	2.40396	9.92132	22.1159	0.518227	0.835463	0.058501	0.128243	6.24745	32.0461	46.3403	0	0.592147	0.480912	0.240242	9.53936	4.2277	0	4.04553	0.166835	14.4587
P5-t2-R2	CPT	0	0.554291	0.886918	0.271844	2.74237	10.8004	25.162	0.593253	0.803749	0.16319	0.263926	6.71504	36.5094	45.8884	0	0.478753	1.02271	0.082403	7.17573	7.21148	0	4.26966	0.171674	14.36
P5-t2-R3	CPT	0	0.796358	0.523514	0.079483	3.50171	14.6338	38.9344	1.7185	1.15869	0.554549	2.54692	5.74567	43.19	60.5589	0	0.210794	2.17482	4.04436	9.35203	16.2504	0.008046	3.73586	0.115481	18.2381
P5-t2-R4	CPT	0	0.399745	0.683074	0.134968	2.24845	50.4767	41.4127	2.39153	1.2648	0.748522	1.06085	17.8289	36.977	85.5432	0	0.233254	1.70915	1.26586	23.2204	11.3732	0.026711	3.86479	0.038336	29.5398
		RPKM detected by ABRicate				RPKM detected by DeepARG
Sample	Site	amphenicol	multi-drug resistance	polymyxin	rifamycin	MLS	aminoglycoside	bacitracin	beta-lactam	diaminopyrimidine	fluoroquinolone	fosfomycin	fosmidomycin	glycopeptide	multidrug	nucleoside	peptide	rifamycin	sulfonamide	tetracenomycin_C	tetracycline	triclosan	unclassified
CSP-AL-t0-R1	CSP	0.076157	0.335884	0.426318	0.48142	2.09422	9.37688	6.45063	0.780236	2.75283	0.067568	0.383311	4.57065	19.9298	29.435	0.265619	2.11769	11.0343	3.27665	0	4.06806	0.549963	6.73562
CSP-AL-t0-R2	CSP	0	0.769814	0.61118	0.164701	2.25787	9.56123	4.9266	0.909523	2.13245	0.19148	0.437121	5.16389	21.0911	31.283	0.879863	2.85164	10.0935	2.31868	0	3.46175	0.538908	5.50399
CSP-AL-t0-R3	CSP	0	0.482786	0.225117	0.266924	2.03038	9.50927	4.72199	1.83948	1.90832	0.155162	0.425054	6.70676	25.5702	28.9199	0.640558	2.58502	10.5263	2.78127	0	4.32163	0.595256	7.27736
CSP-AL-t0-R4	CSP	0	0.330321	0.353077	0.348873	2.46955	9.76612	6.27518	0.963522	2.14324	0	0.679008	5.44731	22.266	30.0492	0.846725	2.2382	11.6087	1.62102	0	5.09844	0.548879	6.59808
CSP-AL-tf-R1	CSP	0	0.034715	0.110836	0.109516	1.54075	6.89532	2.50164	0.526992	2.48146	0.192859	0.639459	3.81789	16.6824	20.8932	0.685753	1.58466	8.09467	2.17304	0	1.99923	0.944381	5.74096
CSP-AL-tf-R2	CSP	0	0.133275	0.034945	0	1.44973	8.47038	4.30131	0.289446	0.741902	0	0.604837	3.35925	14.4602	21.8645	0.154458	1.08991	7.28775	2.17759	0	2.27786	1.29435	5.1729
CSP-AL-tf-R3	CSP	0.08024	0.042562	0.064168	0.063404	1.18203	5.98833	3.28736	0.389503	1.5304	0	0.370206	3.67463	17.5611	20.8639	0.276329	2.31271	7.46147	1.87374	0	2.80513	0.736659	4.43179
CSP-AL-tf-R4	CSP	0	0.065068	0.103874	0.205275	1.50374	7.09714	2.59643	0.22526	1.36519	0.296272	0.544806	3.35928	18.7294	17.5941	0.306081	2.35347	5.97492	1.8956	0	1.93804	1.18605	3.21391
CSP-PF-t0-R1	CSP	0.01609	1.01484	0.693184	0	16.5538	39.5886	31.7373	3.08739	15.7293	0.955454	0.713148	15.503	65.0542	156.574	0.622873	8.58706	38.1942	16.705	0	10.518	1.08792	21.7195
CSP-PF-t0-R2	CSP	0.027642	1.11378	0.854749	0	13.5403	38.7782	35.1853	3.08186	13.7562	1.08874	0.703374	15.7062	66.0251	164.342	0.373024	10.746	38.4158	16.7161	0	11.7697	0.962659	22.5493
CSP-PF-t0-R3	CSP	0	0.936025	0.748665	0	15.9068	41.5456	33.2688	3.33422	15.6271	1.55998	0.537331	16.2752	67.1973	168.658	0.503628	10.8747	40.0499	18.3619	0	13.4137	1.0101	25.0238
CSP-PF-t0-R4	CSP	0.118204	0.923059	1.27612	0	13.7252	39.2091	31.4851	3.48544	13.374	1.26296	0.446206	17.3524	64.2998	165.903	0.584335	9.641	36.175	18.6285	0	10.9023	0.749068	21.9011
CSP-PF-tf-R1	CSP	0	0.645181	0.451357	0	9.57813	39.1287	25.5718	2.73675	14.1869	1.5634	0.946923	16.6473	60.076	139.049	1.08614	9.55405	33.877	12.8472	0.260157	13.4865	3.48921	20.4359
CSP-PF-tf-R2	CSP	0	0.833448	0.736502	0	11.3661	36.2859	24.435	1.73464	15.1906	0.93878	1.19624	16.7018	60.7763	142.257	0.516806	10.403	33.6053	12.4648	0.164327	12.2884	2.3966	23.4792
CSP-PF-tf-R3	CSP	0	0.795979	0.797478	0	9.23989	35.5171	25.7954	1.68695	12.6084	0.799129	1.85492	15.1252	55.8711	130.898	0.193095	10.475	34.1509	14.0232	0.399702	12.0448	2.55472	19.8462
CSP-PF-tf-R4	CSP	0.02793	0.670366	0.480214	0	11.0003	34.9263	24.2532	2.18287	14.3219	0.826338	1.71034	17.5237	54.7295	132.183	0.547252	10.7646	33.1338	11.2791	0.377636	12.3057	2.56736	22.0505
CSP-TZ-t0-R1	CSP	0.057993	0.773008	0.525605	0	5.64095	23.4238	11.1209	0.479325	6.35135	0.356879	1.3135	10.607	43.7379	68.4152	0.268808	7.13373	20.9536	6.49843	0	9.74588	0.66671	14.3792
CSP-TZ-t0-R2	CSP	0	1.03916	0.536039	0	8.33608	24.4524	14.7349	1.10747	7.66275	0.194657	1.24682	10.311	45.5956	74.138	0.309487	7.56923	20.8495	10.286	0	8.77472	0.296466	17.37
CSP-TZ-t0-R3	CSP	0	0.694208	0.425266	0	6.88191	23.4047	15.8862	0.85308	7.56932	0.464503	0.86988	9.42162	41.0599	73.4133	0.534583	6.34974	24.2628	9.24275	0	8.74154	0.354259	17.7624
CSP-TZ-t0-R4	CSP	0.091683	0.873708	0.549889	0	6.90179	21.7422	14.2667	1.02842	7.33831	0.556161	0.99982	6.99102	39.5561	68.3273	0.479842	5.92809	22.8217	8.84787	0	10.4931	0.782129	15.0731
CSP-TZ-tf-R1	CSP	0.185784	0.062045	0.123809	0	6.9436	21.3532	11.016	0.599636	7.5581	0.25852	1.40262	8.0458	40.2668	61.261	1.25622	7.66815	18.7026	8.04311	0	8.731	0.500915	17.7565
CSP-TZ-tf-R2	CSP	0	0	0.03869	0	7.30923	20.6264	13.3907	0.884404	7.18588	0.562235	0.547894	8.13431	38.9596	65.4607	0.717128	6.88717	21.2294	10.2114	0	8.36065	0.748788	19.58
CSP-TZ-tf-R3	CSP	0	0.028059	0	0	6.23711	19.6085	14.4893	0.973158	6.55513	0.85777	0.897074	6.99931	37.1234	59.0253	0.435273	5.87098	21.3778	7.25015	0	6.94421	0.74293	17.5746
CSP-TZ-tf-R4	CSP	0.135359	0.09041	0.144329	0	6.50558	22.8439	13.9092	0.822097	7.31805	0.617461	1.02193	6.94453	38.3981	65.7197	0.291512	7.18366	22.1912	8.15339	0	9.11764	0.460039	17.4298
TSP-AL-t0-R1	TSP	0.35215	0.220509	0.070403	1.04733	5.59227	13.9805	14.4738	1.03651	6.26308	0.035822	0.443108	6.42796	32.6458	69.6821	0.406127	5.24076	18.9883	14.0428	0	9.08953	1.51732	13.0842
TSP-AL-t0-R2	TSP	0.326773	0.224684	0.290356	0.369673	6.22024	11.8774	12.0687	0.452106	7.75501	0.424394	0.36549	6.39412	36.3973	78.2268	0.384634	5.96606	20.2837	12.5747	0	8.51895	1.28767	11.1255
TSP-AL-t0-R3	TSP	0.158241	0.268899	0.189818	0.12848	6.00348	13.8146	14.0851	1.29897	4.12962	0.384504	0.464598	6.25269	35.4389	68.6018	0.797164	5.41908	20.2503	13.7064	0	6.97519	1.64287	12.4636
TSP-AL-t0-R4	TSP	0	0.075418	0	0.186784	7.96991	15.0558	15.0878	1.05036	4.53061	0.338816	0.378879	6.43245	33.4536	69.5204	0.445447	6.29447	23.3768	16.583	0	9.13462	1.29354	11.77
TSP-AL-tf-R1	TSP	0.360616	0.016383	0.018024	0.63656	5.96338	14.5033	13.7359	3.50537	5.17027	0.325292	0.491574	5.99086	30.6479	80.6488	0.95987	5.60514	21.5819	11.3525	0	8.37554	1.85598	11.6179
TSP-AL-tf-R2	TSP	0	0.049443	0	0.665422	3.53028	6.0466	5.91441	0.987934	1.64619	0.02627	0.049677	4.26121	17.8011	40.5847	2.39498	5.55748	11.251	9.11849	0	3.77985	1.09214	5.22191
TSP-AL-tf-R3	TSP	0	0	0	0.49284	3.54272	6.70989	7.42253	1.15142	3.5925	0	0.480368	5.75849	22.4225	44.4099	0.932875	3.71289	13.5427	8.60646	0	5.90675	2.01292	9.43557
TSP-AL-tf-R4	TSP	0.097682	0	0.052077	0.160103	4.45234	8.07703	6.78276	1.24203	2.9074	0.094116	0.327766	4.23205	24.7127	47.6555	1.58884	4.16499	14.5587	9.18029	0	5.92834	2.15309	8.05351
TSP-PF-t0-R1	TSP	3.15216	0	0	0	25.2336	43.1787	36.5642	1.26918	16.9764	0.717507	0.077772	8.86271	83.3408	238.289	1.22831	7.90271	52.4397	22.4559	0	19.7972	1.79638	24.1518
TSP-PF-t0-R2	TSP	2.08168	0	0	0	24.5958	40.2884	37.3031	2.27305	16.882	1.24991	0	9.07418	89.4876	230.575	1.53194	7.98344	47.9033	22.7325	0	18.5952	1.74055	27.8216
TSP-PF-t0-R3	TSP	2.93128	0	0	0	30.815	45.1113	37.485	3.44116	18.2041	1.05312	0.364287	10.1772	94.4556	244.877	0.840436	7.53655	49.0174	24.5567	0	22.3457	2.30288	26.7285
TSP-PF-t0-R4	TSP	3.5605	0	0	0	26.5584	40.3253	38.958	2.08251	19.0859	1.63736	0.298677	8.84953	93.9946	253.545	1.38433	7.58384	55.2356	27.9465	0	18.944	1.71818	28.5597
TSP-PF-tf-R1	TSP	0.273017	0	0	0	13.4709	36.5925	24.489	1.78634	19.7232	1.58277	0.523482	28.209	77.1685	165.162	2.44637	13.2401	37.4037	4.68295	0.02397	11.9748	7.98858	11.8383
TSP-PF-tf-R2	TSP	0.828768	0	0	0	19.7399	39.0141	23.4009	1.82604	24.9948	1.10347	0.738674	30.2357	88.664	184.681	2.20622	15.6961	21.3737	5.52239	0.063668	13.5595	11.2817	19.7581
TSP-PF-tf-R3	TSP	1.00483	0	0	0	18.7134	41.9507	29.4986	2.31445	28.3064	1.07391	0.306513	27.5572	75.0455	180.737	1.57756	12.1646	41.0035	3.29205	0	13.795	10.593	13.336
TSP-PF-tf-R4	TSP	0.546627	0	0	0	12.835	36.2013	25.2118	1.57461	23.4077	1.38722	0.687817	24.4061	68.7313	147.754	2.99966	14.2841	30.023	4.81555	0.020997	12.4271	12.7281	12.3992
TSP-TZ-t0-R1	TSP	1.79318	0	0	0	9.0116	20.7614	35.124	1.9735	11.8462	0.318701	0.977752	8.38422	55.6855	126.689	0.661597	10.5531	29.4857	20.4897	0	7.90719	2.4736	20.9677
TSP-TZ-t0-R2	TSP	0.835417	0	0	0	11.7417	24.2847	34.2411	3.07909	12.0395	0.382419	1.0512	8.4973	61.5811	140.836	0.807572	8.63948	31.0564	22.4966	0	11.6976	2.67146	21.1765
TSP-TZ-t0-R3	TSP	1.54147	0	0	0	11.5325	24.4715	34.0317	2.80376	12.8779	0.322312	0.760637	9.32845	54.3231	132.416	0.348599	7.83567	32.343	20.7323	0	10.3096	3.04815	21.408
TSP-TZ-t0-R4	TSP	1.7595	0	0	0	11.9679	26.1335	33.2035	2.28994	9.36781	0.401868	0.541191	9.97077	62.0569	127.578	0.502209	9.57451	32.6523	22.8403	0	11.2436	2.27971	21.4437
TSP-TZ-tf-R1	TSP	1.70064	0	0	0	7.76732	16.5527	19.5309	1.99951	10.1206	1.35821	0.187711	9.25325	48.1358	113.429	0.510797	7.3108	21.4919	9.96047	0	9.13417	3.62695	15.3338
TSP-TZ-tf-R2	TSP	1.02644	0	0	0	9.65956	21.1581	24.4012	1.44275	10.4015	0.626332	0.354546	9.75323	58.3877	113.595	0.362626	10.0311	28.8822	16.5501	0	10.7683	4.74479	16.9184
TSP-TZ-tf-R3	TSP	0.506755	0	0	0	9.26638	21.4538	23.3233	1.93301	10.7918	0.591842	0.850195	9.03745	50.9689	114.197	0.832973	9.2288	26.6862	14.1939	0	10.0493	3.94646	16.525
TSP-TZ-tf-R4	TSP	0.482049	0	0	0	9.645	21.7687	24.7872	1.6044	13.1538	0.902153	0.673955	9.92416	53.6202	113.473	1.13616	11.4907	29.7141	13.4136	0	8.91029	4.4397	17.5877
		RPKM detected by ABRicate							RPKM detected by DeepARG
Sample	Site	amphenicol	beta-lactamase	glycopeptide	macrolide	multi-drug resistance	polymyxin	rifamycin	MLS	aminoglycoside	bacitracin	beta-lactam	diaminopyrimidine	fluoroquinolone	fosfomycin	fosmidomycin	glycopeptide	multidrug	nucleoside	peptide	rifamycin	sulfonamide	tetracenomycin_C	tetracycline	triclosan	unclassified
plot5-0-10-NA	SSP	0	0.056687	0.242618	0	1.35	0	2.35175	8.34548	2.90282	2.87335	11.3382	0.327834	0.211383	0.530738	13.8372	48.7612	166.005	17.9034	0	17.1169	0.790894	2.60241	54.2218	1.10002	7.82452
plot5-10-20-15	SSP	0.218035	0	3.66957	0	0.071655	0.011493	0	4.78599	11.7105	13.1786	9.77523	2.16688	0.998213	0.288728	15.8715	48.6969	111.618	3.37869	0.287657	10.1655	1.22807	0.333144	22.6908	2.41867	20.2348
plot5-10-20-4	SSP	0	0.607925	0	0	0	0	0	0.456871	0.764997	0.668943	28.5488	0.136323	1.55762	0	2.9924	12.9252	119.873	0.180004	0	20.7393	3.22923	9.84579	65.6327	0	9.03193
plot5-10-20-NA	SSP	0.241775	0.085765	4.72586	0	0.011918	0	0	6.47492	12.5947	8.44398	8.02397	2.52201	0.355951	1.15912	14.1449	58.4465	117.613	3.99498	0.016315	14.1394	3.88245	1.07903	39.9335	2.35531	20.992
plot5-20-30-NA	SSP	1.57912	0	2.97903	0	0.290947	0	0	9.17072	14.6787	11.1826	8.04852	1.68319	0.868961	0.200822	18.5253	89.1968	143.956	6.14908	0.275215	12.7201	1.67307	1.09634	56.6995	3.30715	25.2654
plot5-30-41-15	SSP	0.176513	0.061707	1.33712	0	0	0	0	5.39256	14.4739	20.1649	7.28714	4.72554	1.15681	0	14.9855	47.1638	127.23	2.42805	5.00818	12.0439	3.56379	0.541233	20.4189	0.849419	15.5291
plot5-30-41-4	SSP	0	1.60038	0	0	0	0.713423	0	9.07812	0	73.6887	3.31054	0	0	0	1.94986	110.966	13.6534	1.05976	0.713423	13.8702	26.1301	0	0	0	23.9362
plot5-30-41-NA	SSP	0	0	0.612656	0	0	0	0	2.06131	1.95271	9.10244	7.87014	0	0.449779	0	8.29057	27.7026	68.6616	1.9847	0	10.8228	1.14186	0.328131	20.5639	1.77702	14.7896
plot5-41-50-NA	SSP	0	0	0	0	36.1943	0	0	1.81834	30.1644	15.3445	54.4418	0.789716	5.0178	0	31.7266	30.3223	560.295	1.07465	22.7249	2.65924	1.47298	0.07675	63.7526	25.9605	27.3543
plot5-50-60-15	SSP	0	0.16499	0	0	6.1685	5.70012	0	23.8123	26.547	42.663	16.3031	5.43066	2.89823	0	25.8226	67.6093	263.283	1.59855	15.8533	4.25318	4.7612	0	26.8629	7.84394	15.0715
plot5-50-60-4	SSP	0	0	0	0	0	0	0	1.15706	40.1519	27.5898	3.26206	0.413523	0.332836	0	11.2424	58.0155	131.461	0	9.30382	6.03372	1.12742	0.253178	12.7067	0.401889	5.80464
plot5-50-60-NA	SSP	0	0	0.196758	0	0.383344	0.177112	0	9.01564	14.03	14.0896	27.953	4.59626	5.82957	0	42.0767	34.9656	167.035	4.93031	0.820039	9.59587	4.13887	0.160816	23.6394	1.21034	21.7148
plot5-60-70-NA	SSP	0	0	0	0	0.025048	0	0	9.08267	53.7789	42.9449	4.95025	24.1298	1.94624	0	20.6928	39.1655	172.527	0.051656	19.3622	1.66756	12.7338	0	83.6591	14.4612	4.41411
plot5-70-80-15	SSP	0	75.4439	0	0	0	0	0	10.3885	98.9188	79.0632	75.4439	0	0	0	115.115	0	292.276	0	0	0	0	0	7.33379	0	0
plot5-70-80-4	SSP	0.103385	0	0	0	1.58197	0	0.960654	9.70857	1.30808	4.90615	14.9851	0.268045	3.00092	0	12.9086	11.3261	135.16	0.216359	1.38448	4.34344	0.32632	3.13184	26.6244	2.31077	11.2716
plot5-70-80-NA	SSP	0	39.9992	0	0	0.503991	0	0	5.73632	47.5628	44.014	39.9992	0	0	0	54.2612	0	202.421	0	0	0	0	0	0	0	0
plotC-0-10-NA	SSP	0	0.785263	0	0	0	0	0	0.692124	0.757556	2.6105	16.5074	0	7.476	0	3.1175	18.0915	98.8332	0.189359	0	22.6083	4.25753	1.40621	51.6435	0	6.55399
plotC-10-20-15	SSP	0	0	0.075375	0	5.55735	0.45327	0	14.343	22.7841	19.7685	45.9143	29.3561	0.945783	5.45238	82.8424	128.391	585.017	0.088517	10.4447	8.74402	6.28029	4.14241	18.0823	25.2785	11.9461
plotC-10-20-4	SSP	0	2.40165	0	0	0	0.194657	0	0.827193	2.76059	5.06878	17.5829	0	8.78333	0	2.4259	15.5034	90.586	0.263243	0.194657	16.4452	1.91959	1.03494	40.4312	0.124641	6.57508
plotC-10-20-NA	SSP	0	1.0556	0.730898	0	0.117356	0	0	3.4204	4.45859	6.39248	14.6258	1.52419	5.86693	0	10.9026	19.2084	106.306	11.9754	0	3.65668	0	0.247492	45.8076	1.68446	27.1155
plotC-20-30-NA	SSP	0	0	0	0	0	0	0	4.90054	35.4175	19.9529	4.68109	7.47621	0.272439	0	18.8562	46.4922	196.386	1.68166	7.19775	8.79071	4.48716	0	8.2341	0	18.7742
plotC-30-39-15	SSP	0.283702	0.067092	7.3492	0.065326	0.248031	0	0.180538	8.33637	9.06577	1.10623	4.3327	1.83994	0	0	11.8645	55.6404	100.966	6.77497	0.090003	17.5392	3.80089	3.12649	57.1728	0.084223	19.086
plotC-30-39-4	SSP	0	0	5.70079	0	0	0	0	5.63764	7.72194	0.737077	2.46551	1.54994	0.166582	0	4.40886	36.944	55.1927	4.55861	0	14.4108	3.24368	1.73626	43.2988	0	9.64094
plotC-30-39-NA	SSP	0	0.100877	0.668422	0	0.473094	0.314784	0	7.88277	15.8055	21.3201	10.8765	1.24696	0.837301	0	9.47762	35.5816	119.003	4.24702	3.12889	14.0591	1.85123	0.055398	17.5352	0.660517	10.017
plotC-39-50-NA	SSP	0	0	0	0	13.0559	0	0	11.0297	16.7425	12.5349	31.2728	5.99859	1.5053	0	27.3383	26.2488	363.738	4.80317	10.8085	5.60677	5.10746	0	89.004	9.96238	28.5527
plotC-50-60-15	SSP	0.197584	0.035044	2.47431	0	0.052974	0	0	9.11664	3.30447	5.8967	17.0974	6.33122	0.382849	0	27.2501	39.0581	93.3653	3.23968	0.07414	4.19821	2.55261	1.30244	20.4454	0.814376	11.4713
plotC-50-60-4	SSP	0	0	3.32606	0.337607	0	0	0	6.78994	4.23831	0.254356	2.17192	2.07296	0.038012	0	4.61923	33.901	72.7902	2.46009	0.215841	11.9911	5.54893	2.15885	48.4898	0	8.02186
plotC-50-60-NA	SSP	0.150948	0	5.71055	0.139031	0.366142	0	0.096058	6.79261	5.83499	0.405134	6.49239	1.71923	0	0	10.6385	43.9988	82.6482	5.01236	0	14.378	1.7763	2.63279	44.4336	0.0498	13.5921
plotC-60-72-NA	SSP	0.138571	0	2.06044	0	0.127511	0	0	6.83626	5.8015	8.26965	17.6962	2.89056	0.741831	0	23.43	36.6874	117.136	5.00828	0	5.2324	2.32652	1.20404	22.5478	2.85683	16.996
plotC-72-76-4	SSP	0	0	0	0	2.03653	0	0	16.9501	5.44849	3.42741	22.6032	13.3022	5.83219	0	30.0316	35.0324	254.02	1.60624	3.52769	11.2561	0.225933	4.73599	48.065	3.85912	15.9776
plotC-72-76-NA	SSP	0	69.738	0	0	4.87253	0	0	10.8506	46.6017	49.7758	69.738	0	0	0	73.1206	21.1134	260.017	0	0	3.61935	0	0	2.53593	1.07703	0
plotC3-0-10-NA	SSP	0	0.108489	1.33589	0	0.196863	0	0.141267	5.79246	4.89902	3.20894	3.73515	1.97279	0.059468	0	5.63648	16.6917	67.1214	4.84569	0.42209	8.73494	0.383482	1.94916	27.0972	0.07456	8.34124
plotC3-10-20-15	SSP	1.30683	0	7.10813	0.300915	0.042947	0	0	5.98755	7.81843	1.36708	9.1435	0.452729	0.13586	0.197151	14.2441	76.2058	93.7686	5.27763	0	16.6082	1.92481	5.53086	43.1925	0.064421	24.3764
plotC3-10-20-4	SSP	0	2.42958	0	0	0	0	0	0.699923	4.97212	6.46755	19.5221	0	5.26771	0	6.49009	15.2783	111.363	0.224877	0	19.1875	1.78009	6.7181	53.0414	0.173542	7.65322
plotC3-10-20-NA	SSP	0.588112	0.163573	5.9643	0.144789	0.050841	0	0.038952	5.49951	8.19593	2.08817	7.21782	1.38942	0.093415	0.071081	12.4569	48.2452	76.0824	4.42775	0	11.8943	1.60974	2.424	32.3098	0.042229	17.487
plotC3-20-30-NA	SSP	0.165235	3.30246	4.06984	0	0	0	0	7.25442	17.5659	8.06654	10.5088	0.808725	0.26594	0	14.1826	67.5251	121.026	5.97652	0	18.823	0.245148	2.65829	57.509	0.620733	26.7958
plotC3-36-40-15	SSP	2.80064	0	6.20213	0	0.23038	0	0	8.87036	9.1498	11.1342	12.5998	3.64727	2.18983	0.495832	21.9458	79.2062	132.236	3.5272	0.053608	10.4744	1.34536	1.99972	36.9405	3.1507	19.8474
plotC3-36-40-4	SSP	0	0.104145	0	0	0.676698	1.32314	0	3.38219	4.32449	7.42711	14.1865	1.04173	3.60255	0	19.7487	17.7295	137.026	9.03254	2.94911	3.28788	2.17967	0.230384	53.8732	2.44597	25.227
plotC3-36-40-NA	SSP	0.42597	0	2.62283	0	0.390627	0	0	3.92582	2.86483	4.11479	9.64143	0.26156	0.69733	0	8.8291	42.1661	92.6502	5.38879	0	9.98373	1.18639	0.418187	35.2324	0.735953	11.6028
plotC3-40-50-NA	SSP	0	0	0.071054	0	0.586593	0	0.151539	13.6511	5.16307	2.20527	13.6366	0.304325	0.513503	0.124992	21.4335	25.8574	95.0376	3.32203	1.02239	4.97614	2.67008	1.72807	13.5551	2.2453	11.3989
plotC3-50-58-15	SSP	0	0	0.107445	0	0.117962	0.170731	0.049289	7.7214	5.84145	17.9158	13.6097	1.13415	3.17727	0	17.3784	44.7478	139.69	2.48078	0.9006	14.8123	4.32283	0.131117	32.77	2.20753	11.0473
plotC3-50-58-4	SSP	0	0	0	0	0	0	0	3.49612	40.1008	19.9408	0.836193	4.72072	0.299336	0	22.225	53.6228	190.608	0.770287	10.1992	7.94974	1.75225	0	9.56009	0.201854	15.1089
plotC3-50-58-NA	SSP	0.058839	0	3.74846	0	0	0	0.104376	5.26087	12.3891	6.1364	12.6281	5.08105	0.694099	0.608858	15.8624	37.4701	96.4069	2.386	0	10.3665	0.495917	0.423999	15.9621	2.56725	16.6354
plotC3-58-70-NA	SSP	0.100772	0	1.43648	0	0	0	0	8.97384	11.3986	18.2152	7.62129	3.33797	1.16509	0.075563	16.6959	43.8758	87.4135	1.40302	2.13155	12.7072	2.99756	0.597363	18.7167	0.551697	11.0245
plotC3-70-78-15	SSP	0	58.3201	0	0	0	0	0	11.7092	57.4866	41.4389	61.4249	0	0	0	76.0549	21.7951	293.978	0	0	0.997847	0	0	5.44566	0	9.18231
plotC3-70-78-4	SSP	0	0	0.097089	0	0.680391	0.38967	0	10.1895	56.0548	42.4796	5.73438	0.339288	0.556613	0	6.64313	40.048	177.64	3.88483	5.86729	18.733	0.771774	0.089654	11.5313	1.11748	13.45
plotC5-0-10-NA	SSP	0	0.219394	0	0	0.283584	0	0	2.48707	1.42532	0.96566	19.6819	0.403358	2.08098	0	2.86256	10.2618	97.3982	0.386364	0	11.9794	1.28595	8.46365	44.3946	0	5.57915
plotC5-10-20-15	SSP	0	0	0.063171	0	5.90416	5.5758	0	12.6234	11.8332	12.3158	18.6933	12.9335	6.33826	0	43.8182	37.7578	245.539	4.47969	11.0445	4.2006	5.82439	0.192986	21.6251	8.73704	12.9632
plotC5-10-20-4	SSP	0	2.75051	0	0	0.064005	0.102177	0.589964	2.80924	2.7315	3.74784	8.08866	0.208116	21.2571	0	4.92147	43.7029	164.16	0.285073	0.102177	34.4388	6.71741	0.60361	71.1463	0.098935	9.05823
plotC5-10-20-NA	SSP	0.064214	0	1.65769	0	0.031655	0	0.05863	3.96399	16.1965	10.9376	9.59652	3.72446	1.03819	0.177461	14.6017	42.9256	109.832	2.65958	2.73296	11.8282	2.20494	0.138591	22.0457	2.67104	20.6097
plotC5-20-30-NA	SSP	2.83668	0	3.78581	0	0	0	0	7.07962	16.2609	13.9534	9.98175	4.01328	1.18396	0	17.3739	83.7506	166.075	2.91771	0	13.0199	3.33264	2.20143	42.755	5.69839	23.182
plotC5-32-40-15	SSP	0	0	0	0	0.015085	0	0	7.028	66.04	51.8998	4.24326	23.3455	3.03033	0	16.3163	40.5407	192.173	0	23.4937	1.9292	4.90453	0.028505	53.4203	14.9854	5.40017
plotC5-32-40-4	SSP	0	4.58903	1.32393	0	0.929742	0	0	0	2.31012	24.3162	6.11355	5.52176	0	0	2.12649	61.2969	22.7568	0	0	10.9858	18.5303	0	6.46734	0.441741	17.8245
plotC5-32-40-NA	SSP	0	0	0	0	0	0	0	3.91611	6.22912	12.4614	13.0545	0.94295	1.03695	0	10.5334	34.2287	101.74	3.48715	0	10.7685	0.798457	0	21.7286	0.328089	9.59007
plotC5-40-49-NA	SSP	0	0	0	0	3.72085	0.020029	0	4.4275	6.17691	1.64626	29.8302	1.41447	4.98336	0	15.1174	23.8837	187.503	5.03653	4.60068	9.07601	1.39366	0.711905	35.8715	2.18132	21.1154
plotC5-49-60-15	SSP	0.030916	0.043867	7.51479	0.854255	0.407267	0	0.059021	7.62166	5.99876	1.10454	4.86016	1.39243	0.012001	0	10.1931	45.0242	75.2662	3.01282	0.096234	11.6627	6.60136	2.46241	45.1578	0.043163	15.5316
plotC5-49-60-4	SSP	0	0	5.45616	1.17594	0.260178	0	0	5.43211	4.95483	0.650128	0.854926	0.408087	0	0	2.15116	30.4042	52.6282	2.52926	0.375904	10.2757	4.43973	2.33279	33.9463	0	9.05569
plotC5-49-60-NA	SSP	0	0.163033	0	0	0.83715	0.155737	0	10.2817	13.9643	24.8732	36.4447	7.72682	1.20729	0	71.2556	40.3305	317.32	0.170098	9.85407	6.67894	16.2473	0.505246	30.7737	23.3527	5.2556
plotC5-60-70-NA	SSP	0.265336	0	3.75929	0.091646	0.383987	0	0.759826	4.82455	4.70004	1.00066	6.4414	2.67889	0.098491	0	11.3068	21.7938	67.1354	1.88426	0.372691	7.24793	2.70636	1.36951	22.673	0.25084	14.7032
plotC5-70-78-4	SSP	0	0	0	0	15.6686	0	0	18.8816	33.0157	19.8386	58.9627	3.86835	12.639	0	58.5778	53.4828	493.338	0.232998	24.742	8.73653	0	0.187246	37.6416	16.4136	29.9886

## Sheet: Table S8
Table S8. Correlations between phyla/classes and relative ARG abundances. Pearson correlations were performed for the CPT dataset, and Spearman correlations were performed for the CSP, TSP, and SSP datasets. P-values were adjusted for multiple testing using the Benjamini–Hochberg (BH) method. No significant correlations were observed for the TSP dataset.
CPT
Phylum or Class	Rho	Adjusted p-value	Detection Method
Pseudomonadota	0.657959	2.79e-07	DeepARG
Alphaproteobacteria	0.680801	7.34e-08	DeepARG
CSP
Phylum or Class	Rho	Adjusted p-value	Detection Method
Euryarchaeota	0.667259	0.00519236	ABRicate
Methanobacteria	0.647573	0.00519236	ABRicate
Methanomicrobia	0.650681	0.00519236	ABRicate
Rubrobacteria	0.649645	0.00519236	ABRicate
Candidatus Cryosericota	0.647573	0.00519236	ABRicate
Chloroflexota	0.57913	0.0152439	ABRicate
Acidimicrobiia	0.557877	0.0156065	ABRicate
Candidatus Saccharicandidatus Bacteria	0.557947	0.0156065	ABRicate
Sphingobacteriia	0.555407	0.0156203	ABRicate
Candidatus Saccharibacteria	0.552729	0.0157226	ABRicate
Bacteroidota	0.537996	0.0178746	ABRicate
Pseudomonadota	0.524348	0.0208367	ABRicate
Betaproteobacteria	0.522609	0.0208367	ABRicate
Actinomycetota	0.518261	0.0217035	ABRicate
Acidobacteriota	0.490435	0.0311578	ABRicate
Actinomycetia	0.489565	0.0311578	ABRicate
Verrucomicrobiota	-0.469879	0.036412	ABRicate
Planctomycetia	0.453577	0.0450317	ABRicate
Acidimicrobiia	0.879896	1.88505e-07	DeepARG
Candidatus Saccharicandidatus Bacteria	0.878017	1.88505e-07	DeepARG
Candidatus Saccharibacteria	0.877147	1.88505e-07	DeepARG
Bacteroidota	0.869004	2.85527e-07	DeepARG
Euryarchaeota	0.80299	7.57431e-06	DeepARG
Methanomicrobia	0.806099	7.57431e-06	DeepARG
Candidatus Cryosericota	0.806099	7.57431e-06	DeepARG
Chloroflexota	0.905217	7.57431e-06	DeepARG
Actinomycetota	0.881739	7.57431e-06	DeepARG
Acidobacteriota	0.846957	7.57431e-06	DeepARG
Actinomycetia	0.871304	7.57431e-06	DeepARG
Methanobacteria	0.795737	8.74285e-06	DeepARG
Rubrobacteria	0.793665	8.74285e-06	DeepARG
Acidobacteriia	-0.783304	1.33361e-05	DeepARG
Pseudomonadota	0.775652	2.92081e-05	DeepARG
Planctomycetia	0.76364	2.95367e-05	DeepARG
Verrucomicrobiota	-0.72839	0.000107401	DeepARG
Gammaproteobacteria	0.725849	0.000114256	DeepARG
Gemmatimonadota	0.722609	0.000182193	DeepARG
Gemmatimonadota_unclassified	0.722609	0.000182193	DeepARG
Bacilli	0.638706	0.00120678	DeepARG
Bacillota	0.639789	0.00120678	DeepARG
Betaproteobacteria	0.646957	0.00126997	DeepARG
Sphingobacteriia	0.619856	0.00182676	DeepARG
Bacteroidia	0.598403	0.00291035	DeepARG
Planctomycetota	0.563423	0.00588516	DeepARG
Clostridia	0.538753	0.00919124	DeepARG
Alphaproteobacteria	0.513043	0.0148575	DeepARG
SSP
Phylum or Class	Rho	Adjusted p-value	Detection Method
Actinomycetota	-0.54741	7.23e-06	ABRicate
Chloroflexota	-0.53228	1.43e-05	ABRicate
Acidimicrobiia	-0.50696	4.18e-05	ABRicate
Gemmatimonadota	-0.49709	6.2e-05	ABRicate
Bacteroidota	-0.49634	6.39e-05	ABRicate
Acidobacteriota	-0.48518	9.84e-05	ABRicate
Euryarchaeota*	-0.42484	0.000797	ABRicate
Actinomycetia	-0.40676	0.00139	DeepARG
Euryarchaeota*	0.428219	0.000716	DeepARG

[truncated: 1 more sheets: Table S9]
